# Supplementary material for: ON/OFF domains shape receptive field structure in mouse visual cortex
Source: Nat Commun. 2022 May 5;13:2466. doi: 10.1038/s41467-022-29999-7 (PMC9072422; doi:10.1038/s41467-022-29999-7)
Supplement: Supplementary file 4 — Source File [file 41467_2022_29999_MOESM4_ESM.xlsx]

## Sheet: Fig2d
0.678104		Column A represents the normalized distance. The histogram of these data are shown in Fig 2d (between 0 and 2).
0.652178
0.332129
0.241297
0.341741
0.633432
0.286079
0.826797
0.885876
0.314253
0.620523
0.170683
0.420942
0.466091
0.231333
0.0448468
1.48192
0.122364
1.05156
0.469472
0.475466
0.616342
0.864696
0.314162
0.66426
0.277377
0.569694
0.0744542
0.298953
0.256308
0.37007
0.185874
0.0530021
0.218776
0.378874
0.169038
0.120137
0.0754676
0.489599
0.375561
0.184598
0.388205
0.503727
0.998662
0.505268
0.476775
1.23601
1.38383
1.48015
0.411766
0.733675
0.632154
0.643474
1.06477
0.338473
0.288097
0.157252
1.14613
0.640682
0.505616
1.10788
0.0536111
0.421529
0.415092
1.14465
0.302882
0.69298
0.925697
0.502438
0.369007
0.722154
0.704533
0.277638
0.612355
0.991925
0.499969
0.623061
0.871874
1.39411
0.537664
1.09598
0.249462
0.738178
0.363902
0.602031
0.606373
0.646502
0.560956
0.411914
0.284941
0.908542
0.134395
0.581794
1.06207
0.763031
0.15481
0.750846
1.09471
0.666155
1.27158
0.845412
1.19286
0.958553
0.972705
1.25752
2.13802
0.238153
0.966354
13.7863
0.705446
0.718005
1.14837
0.832881
0.643777
0.703299
0.56218
1.41679
1.34611
0.619631
1.03734
0.422073
0.112749
1.00326
1.17281
0.199607
0.226542
0.277365
0.754377
0.587526
0.541137
0.633753
0.610561
0.102986
0.613154
0.685505
1.07271
0.25199
0.492657
0.459011
0.464162
0.232864
0.288145
0.520737
0.190743
0.111825
0.612645
0.901725
0.963699
2.16383
0.211575
0.696221
0.400013
2.02437
0.331883
1.11618
0.763705
0.358378
0.59499
0.6887
0.364779
0.6115
0.172298
0.238047
0.721791
0.211024
0.489421
0.939504
0.335111
0.482295
0.279322
0.216463
0.528823
2.00081
0.374066
0.411108
0.595843
0.347476
0.446569
0.488927
0.402919
0.489828
0.81374
3.05963
0.183032
0.788775
0.88247
1.49213
1.29971
0.780621
0.979141
0.880583
3.50428
0.663964
0.326144
0.893783
0.589561
0.603351
0.591404
0.822059
0.989271
0.374718
0.628403
0.562388
0.06777
0.313521
0.659338
0.79551
0.50851
0.485012
0.622632
0.540409
0.808623
0.178111
0.620979
0.666729
0.322754
0.677045
3.70038
0.170183
0.636017
0.763524
0.120838
0.78832
0.814924
0.397964
0.214336
0.148774
0.305133
1.79086
0.633203
0.417579
0.368687
0.427637
0.0858572
0.325893
0.112004
0.237028
0.206004
0.81462
0.492803
0.622461
0.309445
0.621119
0.173746
0.305461
0.758059
0.286831
0.561162
0.60964
0.796485
0.0803548
0.960234
0.578475
0.675741
0.471269
0.945642
0.265805
1.34151
2.50701
1.09169
0.160153
0.171982
0.0540899
1.62375
0.352739
0.567936
1.0086
0.680527
1.28905
1.26742
1.25809
0.440032
0.739508
0.80463
0.357683
0.293064
0.295086
0.423667
0.0454341
1.11582
1.67526
0.389191
0.0513613
0.363404
0.2583
0.629061
0.373699
0.441649
1.13511
0.660541
0.527709
0.593533
0.524035
0.519913
0.316693
0.304614
0.641757
0.768776
1.27073
0.199608
0.0597649
0.494323
0.459958
0.735443
0.852515
1.17832
0.161833
0.23006
0.489895
0.227867
1.76991
1.095
0.273385
0.550972
0.763004
0.14075
0.840686
0.787716
0.192111
0.774413
0.268235
0.698572
0.293095
0.828713
0.485703
1.00211
1.01125
0.350473
0.39866
0.656855
0.692452
0.184563
1.17256
0.225264
0.48535
0.373952
0.516716
2.12637
1.2704
0.777455
0.555271
0.243752
0.610954
0.155515
0.0486796
0.352361
1.1803
0.839651
0.765877
0.30898
0.399134
0.390273
3.60363
0.349185
1.60565
1.14431
1.64558
1.69986
1.55848
0.797368
0.858097
1.00114
1.69684
0.144552
1.07559
1.34486
0.857913
1.0915
0.191802
0.404325
0.511847
0.492426
0.276338
0.566047
0.171117
0.709144
0.452086
0.854503
1.23236
0.249065
0.728277
0.689038
0.216265
0.646705
0.375375
0.220582
0.35595
0.32161
0.475148
0.484582
0.84319
0.464626
0.645583
0.503429
0.599349
1.21266
0.788475
0.280649
0.577742
0.516421
0.43064
1.55196
0.393152
1.67304
1.47503
0.362881
1.14625
0.952736
0.144673
0.98538
0.703535
0.999925
0.122539
0.374179
1.20281
1.38564
0.183396
0.882613
0.638063
0.489223
0.467072
0.582043
1.89701
0.412337
0.191868
0.596026
0.558093
1.21826
0.321349
1.2069
0.927904
0.499534
0.57975
1.21152
0.807336
1.05296
0.555559
0.172296
0.853502
0.897233
1.44272
2.26345
0.723629
0.870716
0.334541
0.329026
0.43582
0.78997
0.27452
0.718018
0.298346
0.300787
0.557569
1.25044
0.752577
0.459993
0.542104
0.737824
0.651083
0.780755
1.10548
0.868465
3.10655
0.857892
0.752165
1.38597
2.90228
1.35678
1.59971
0.090946
0.917696
0.503814
0.915346
0.77723
0.436227
1.87025
0.985784
0.698994
0.143147
0.374316
0.833637
0.664097
0.885834
0.465716
0.60804
0.298673
0.395687
0.800256
0.159478
0.537235
0.863667
0.400437
0.219452
2.88505
0.8716
0.590369
0.388933
0.365445
0.829393
0.606827
0.522424
0.293664
0.766059
0.161085
0.443258
0.137263
1.29168
0.242338
0.622716
0.28765
0.139278
0.229487
0.112144
0.280344
0.104992
0.417957
0.2738
0.453777
0.0560598
0.794871
0.893662
0.267009
1.25808
0.95543
1.29524
1.87466
0.809801
1.4793
0.868853
0.823475
1.60385
0.411905
0.631852
0.463783
0.97871
0.952719
1.18264
0.800426
0.686183
0.6867
0.828765
0.737548
1.15434
0.947835
0.973628
1.25399
0.354412
0.91688
0.673112
0.83569
1.32319
1.28948
0.978268
0.0898043
0.734921
0.599247
0.856784
0.539326
0.541472
0.317294
1.0156
0.909988
0.325439
1.13327
2.39901
1.89222
0.700425
2.58541
0.417548
0.127639
0.361692
0.469432
0.0993397
0.360834
0.55949
1.95696
1.54026
1.37785
0.377165
0.980819
1.10033
1.22791
0.618097
1.23458
0.384276
0.525539
0.591464
0.509221
0.738141
1.27053
0.52308
0.476329
0.425596
0.513736
12.7794
1.15302
0.838364
0.508292
1.01015
0.310997
0.574222
2.66184
2.12863
0.714811
4.07201
0.098084
0.907077
0.925285
0.177465
0.827088
0.141695
0.754167
0.36165
0.599543
1.19517
1.16795
1.48508
0.377227
0.667703
0.598572
0.489897
0.260751
1.31091
0.458256
1.876
0.349099
0.336319
0.740654
0.890627
0.317439
0.777676
0.280585
1.80606
0.507849
0.176164
0.317746
0.617896
0.594288
0.203926
1.13276
0.305346
0.410782
0.294536
0.494082
0.524478
0.191097
0.587198
0.129054
0.624366
0.220201
0.161579
0.170911
0.195541
0.124572
0.280467
0.248155
0.868308
0.421849
0.489147
0.194349
0.446906
0.792254
0.340836
0.191409
0.36424
0.381123
0.356756
0.111484
0.272144
0.0581449
0.499675
0.273416
0.558644
0.250035
0.269963
0.218836
0.063831
0.291304
0.784203
0.386454
0.934238
0.666701
0.431905
0.372816
0.483175
0.284173
0.832307
1.32491
0.193483
0.823499
1.9602
0.15582
0.0390899
1.24751
0.204093
0.432611
0.50871
0.480735
0.213925
0.916457
0.630951
0.0934153
0.38021
0.479988
0.62673
0.492772
0.422917
0.290938
0.423092
0.692428
0.355228
0.676731
0.566729
0.480262
0.173318
0.608696
0.302726
0.186234
0.0885899
0.256475
0.122369
0.80612
0.107559
0.428024
0.200229
0.585846
0.425392
0.25905
0.288646
0.243914
0.201423
0.150144
1.15165
0.931522
0.283666
1.12304
0.308658
1.26788
0.23757
0.17649
0.952086
0.681569
0.926045
1.45963
1.30436
0.560541
0.207561
0.752509
0.4846
0.435944
0.347955
0.0237775
0.437055
0.494571
1.13988
0.576524
1.1877
1.24104
0.528032
0.0370925
0.772961
0.409346
0.319376
0.951235
0.4536
0.757476
0.405355
1.087
0.278922
0.0669055
0.796204
0.149895
0.142772
0.256118
0.324757
0.362713
0.865434
0.725998
0.11918
0.875877
0.798797
0.940638
0.828
0.642513
0.389413
0.557794
0.256073
1.06592
0.492487
0.370324
1.16349
0.578407
1.07235
1.60071
0.702657
1.34684
0.585116
0.513058
0.828377
1.71005
0.131545
0.759212
0.826729
0.958045
0.152712
0.633407
0.899878
0.647811
0.579713
0.873397
0.326498
1.4352
2.07094
0.112928
0.525776
0.222208
0.435924
0.198231
0.663293
0.720977
0.498385
0.278381
0.616038
0.775997
0.322911
0.968439
0.558948
0.10497
0.258748
0.215733
0.227974
0.884559
0.0976595
0.711221
0.410913
0.545222
0.477471
0.127789
0.790278
0.605999
0.526051
0.577225
0.385884
0.476465
0.0191877
0.478977
0.716005
0.896701
1.33233
1.24951
1.68225
0.414087
0.116632
1.11684
0.893861
0.889439
0.222461
1.01839
0.857181
0.356839
1.0241
0.592889
1.38403
0.974502
0.491607
0.224035
0.777284
0.427293
1.17954
0.119704
0.433095
0.818028
1.35215
0.384404
0.599034
0.683201
0.485113
0.0876946
0.237977
1.03852
0.081718
0.215582
0.496173
0.314198
0.586493
0.611238
0.669499
0.373677
0.618409
0.364267
0.362824
0.658988
0.859931
0.513302
0.253315
0.677292
0.305303
0.240816
0.520389
0.265141
0.528323
0.740988
0.198379
0.323297
0.163867
0.819714
0.643129
0.286773
0.0770523
0.38885
0.538582
0.975732
0.138533
0.568939
0.657702
0.234627
0.81107
0.512137
0.448686
0.40394
1.27882
0.315982
0.348985
0.298903
0.453602
0.42487
0.618945
0.383219
0.154231
0.171353
0.397785
0.507251
0.740918
0.160054
0.121297
0.526886
0.456134
0.305946
0.562915
0.425332
0.3387
0.562764
0.454473
0.630401
0.401923
0.805679
0.141845
0.524077
0.575359
0.143978
0.483413
0.478097
0.275881
0.28855
0.223521
0.396728
0.998143
0.746583
0.724133
0.657952
0.545189
1.26808
0.737759
1.91569
0.912718
0.637551
0.255981
0.317408
0.587358
0.100355
0.262606
0.769845
0.0329296
1.26709
0.399966
1.01794
0.466074
0.235808
0.896107
0.377633
0.960147
0.588254
0.37668
0.624196
1.27792
1.14456
0.215614
0.614566
0.937977
0.723187
0.400991
0.954021
1.90804
0.601369
0.314838
1.2305
4.36852
1.88512
0.185225
0.810798
0.995968
0.382897
0.862586
1.33914
0.755371
2.70965
0.981606
3.04076
0.971824
0.374612
0.352104
0.780958
0.484736
0.53621
0.184645
0.502947
0.325462
0.51955
0.480674
1.32476
1.37205
0.288029
0.183251
0.781994
0.136185
0.898536
0.537941
1.37855
0.745621
0.528394
0.585219
0.38003
0.638766
0.631395
0.362647
0.627588
0.752237
0.332808
2.50417
1.49
0.95369
0.749043
0.702418
0.160823
1.29182
1.48807
0.347782
0.392572
0.762291
0.906777
0.374866
0.386889
0.544352
0.324198
1.70471
0.425405
0.39445
0.377121
0.269529
0.186423
1.06937
0.540711
0.341713
0.444885
0.465753
0.376925
0.49364
0.321925
0.886908
0.436483
1.09384
1.16666
0.748677
0.618731
1.09481
0.826345
3.85518
0.0960734
1.04136
0.544318
0.269525
1.00284
0.786942
0.433745
0.538843
0.42711
0.508693
0.815464
0.528
0.590803
0.564142
0.359426
0.504507
0.482721
1.1693
0.315054
0.816251
0.739188
0.511194
0.212616
0.621977
0.0933423
0.19576
0.190966
0.852821
0.664407
1.25598
0.350562
0.128059
0.474215
0.307473
0.909016
0.384665
0.601432
0.533046
1.02312
0.918604
1.20714
0.341656
0.408175
0.882413
1.04354
1.37968
0.69254
0.303908
0.283656
0.595474
0.387147
0.533635
0.507232
0.867556
0.378047
0.364637
0.304214
0.955069
3.02513
0.475569
4.06455
1.11883
0.896006
0.649802
1.42364
0.536522
0.716611
0.149061
1.0736
0.177888
0.853586
0.685453
0.841526
1.00716
0.88181
0.849729
0.282564
1.48235
0.705722
1.42828
0.668895
0.338603
0.556941
0.973078
0.666042
0.398511
0.455442
0.821399
0.677274
1.0313
0.883816
0.41215
0.785716
0.410991
0.433045
0.248471
0.306956
0.523449
0.362495
1.47331
0.280588
0.879366
0.512632
0.335502
0.305487
0.0714571
0.623887
0.295648
1.45481
0.701053
0.665465
0.796733
0.468034
0.940321
0.735302
0.788816
0.963178
0.52342
0.922804
1.18244
0.755747
0.155376
1.08601
0.700915
0.74556
0.616134
0.465488
0.79896
0.17446
0.930172
0.298622
0.451353
0.390874
0.301795
0.403837
0.451905
0.184104
0.537707
0.682588
0.233031
0.703596
0.451981
0.56326
0.390688
0.874739
0.968843
0.899095
0.565076
0.755034
0.951414
0.340272
0.417086
0.689884
0.94578
0.884976
0.844881
1.53958
0.669691
1.44602
0.163472
0.868133
0.127302
0.249929
0.850559
3.57588
0.153582
0.617754
0.344706
1.01321
0.767664
0.929998
0.43851
0.860447
0.721631
0.155592
0.146933
0.302872
0.797223
0.421798
0.545895
0.662146
0.437656
0.578116
0.368225
0.335121
0.260162
0.607824
0.876637
0.560268
0.20095
0.683255
0.355479
0.68338
0.862806
0.521618
0.451423
0.44262
0.284527
0.298786
0.315065
0.683338
0.594925
0.412937
0.535829
0.0841157
0.468633
0.720705
0.982076
0.0991919
0.749304
1.51082
0.540639
0.030772
0.100172
0.803134
0.563234
0.0874208
2.4035
0.793894
0.872415
0.744528
1.08514
0.850055
0.363791
0.775677
1.33884
0.251491
0.489497
0.158954
0.442569
0.962605
0.431915
0.227681
0.837852
0.422789
0.705499
0.36348
0.451011
0.497214
0.680889
0.333088
0.324876
0.405797
0.763876
0.232519
0.0919563
0.356616
0.761928
0.588959
0.153092
0.505756
0.662411
0.173381
0.26387
0.520857
0.288192
0.415302
0.344788
0.414465
0.481407
0.383584
0.450411
0.0328362
0.177099
0.30384
0.135237
0.498848
0.445
0.298575
0.574014
0.228535
0.63916
0.357982
0.497728
0.574172
0.472976
0.0841699
0.303535
0.534994
0.721608
0.302689
1.60153
0.498157
0.439904
0.317386
0.46195
0.65142
0.268435
0.210351
0.318572
2.51815
0.212573
0.427756
0.761083
0.752061
1.95029
0.182497
1.01763
0.157172
0.231902
0.374594
0.370295
0.214479
0.529352
0.251241
0.73345
0.41686
0.401696
0.206516
0.506457
1.12712
0.682189
0.263094
0.223591
0.989394
0.418443
0.555728
0.428126
0.539627
0.346765
0.534578
0.173452
0.374873
0.563022
0.317345
0.439021
0.675178
0.26663
0.176834
0.793633
0.442816
0.148634
0.536769
0.296799
0.648924
1.4561
0.39922
0.243052
0.335624
0.471739
0.672381
0.3966
0.359125
0.419785
0.460156
0.392919
0.674197
0.497966
0.228663
0.707531
0.795171
0.374946
0.410744
0.549499
0.830465
0.605095
0.628757
0.268372
0.359251
0.408246
0.582568
0.380411
0.221546
0.305049
0.405237
0.245766
0.440706
0.297013
0.39588
0.866249
0.461989
0.383037
0.271135
0.507523
0.299373
0.140118
0.784314
0.27528
0.348032
0.480207
1.4382
0.628753
0.538266
0.577844
0.937621
0.188062
1.72187
0.557594
0.326329
0.426244
0.604161
0.97854
0.188069
0.378225
0.802914
0.113396
0.299456
0.623978
0.490975
0.125492
0.69044
0.566319
0.369995
0.921161
0.438234
0.577366
0.670944
0.91659
0.388602
0.193178
0.152981
0.265919
0.523917
0.90578
0.526269
0.437833
0.53711
0.534092
0.440385
0.474367
0.807973
1.35267
0.197542
0.245199
0.606903
0.730846
0.236393
0.166989
0.342044
0.282051
0.341035
0.525144
0.489325
0.552558
0.321823
0.86896
0.295724
0.254208
0.71227
0.308507
0.49254
0.560355
0.602348
0.745956
1.34272
0.242485
0.110113
0.188113
0.607635
0.189952
0.172757
0.525058
0.700079
0.547188
0.597721
0.666725
0.910394
0.127092
0.465621
0.324276
1.57439
0.658203
1.17337
0.529751
0.486783
0.258544
0.308706
0.358246
0.377222
0.885383
0.569134
0.140487
1.24975
0.181963
0.209555
0.406431
0.273985
0.310594
0.264607
0.357567
0.275544
0.269381
0.612234
0.218628
0.215417
0.334994
0.405456
0.026485
1.27971
0.089172
0.232052
0.923335
0.955878
0.610022
0.638518
0.502155
0.658301
0.171768
1.20276
0.339099
0.298116
0.968775
0.780703
0.81702
0.787196
0.902599
0.43084
0.783298
1.003
0.564184
0.444161
0.609574
1.02296
2.78974
0.45237
0.329379
0.74694
0.186904
0.574694
1.34677
1.106
0.0471495
0.632913
0.909865
0.474792
0.386916
0.0616323
0.585811
0.524117
0.140078
0.436544
0.340168
0.759378
0.414932
0.308836
0.521392
0.267499
0.31788
0.311357
0.61658
0.32889
0.349213
0.156831
0.151613
0.703121
0.978409
0.208247
0.359467
0.222178
0.880368
0.516684
0.357105
0.336614
0.307634
0.154591
0.479318
0.103406
0.404296
0.517816
0.466028
0.406683
0.458241
0.631645
0.546542
0.213194
0.261293
0.137762
0.444704
0.35029
0.529317
0.454819
0.138002
0.245143
0.330028
0.117758
0.180186
0.379135
0.494687
0.148264
0.888878
0.554715
0.439888
0.357012
0.622154
0.578608
0.144948
0.479689
0.22951
0.449283
0.0682085
0.420133
0.552262
0.0314776
0.112087
0.57534
0.297367
0.407307
0.1631
1.05035
0.409288
0.020632
3.40847
0.497558
0.262706
0.660752
0.885153
2.91135
0.410011
0.286842
0.964802
0.356684
1.15062
0.497578
0.862101
0.335016
0.401444
0.0432443
0.381492
0.563262
0.495969
0.559407
0.822296
0.690023
0.778078
0.633719
0.495271
0.198537
0.854152
0.190568
0.239783
1.07535
0.233527
0.245295
0.105361
0.29388
0.763132
0.529787
0.408781
0.412446
0.61352
0.750809
0.298787
0.148603
0.576387
0.772047
0.0789492
0.836057
0.919092
0.59298
0.110984
0.785847
0.375865
0.277556
0.314345
0.444569
0.450536
0.24903
0.788463
0.115259
0.318546
0.120786
0.458968
0.553335
0.39871
0.386974
0.182822
0.211264
1.01094
0.446066
0.282166
0.305788
0.304359
0.191805
0.4998
0.573964
0.363048
0.293423
0.432491
0.339622
0.266824
0.332794
0.790641
0.190954
0.102346
0.687121
0.238546
0.375772
0.380621
0.296702
0.185634
0.89858
0.328553
0.280078
0.173528
0.146965
0.552833
0.572083
0.207549
0.16949
0.467333
0.311795
0.895685
0.140887
0.403538
0.468533
0.0528044
0.268846
0.198597
0.338912
0.548316
0.577532
0.402355
0.374175
0.180726
0.0310049
0.0313744
0.230801
0.275222
0.206614
1.08391
0.0748347
0.146497
0.500496
0.125438
0.455744
0.128203
0.550655
0.251487
0.395976
0.388753
0.152678
0.216215
0.46012
0.120991
0.488867
1.05542
0.189457
0.274935
0.542304
0.0909453
0.385909
0.452115
0.212143
1.47764
0.417647
0.514839
0.361032
0.228907
0.55349
0.124399
0.10186
0.305541
0.297644
0.362616
0.0580411
0.187189
1.08357
0.151768
0.220859
0.267587
0.466606
0.0761302
0.273556
0.302829
0.119908
0.153965
0.350553
0.231435
0.443894
0.360036
0.172002
1.74828
0.692363
0.396276
1.33415
1.36827
0.362732
0.332858
0.532292
0.789415
0.777733
0.425018
0.152562
0.66709
0.151298
0.662271
0.502389
0.561694
0.972738
1.08411
0.925015
0.937239
0.171614
0.298944
0.408395
0.154967
0.238998
0.479124
0.164001
0.256499
0.757884
0.344952
0.419587
0.700573
0.421131
0.10369
0.156394
0.297401
0.311831
0.387783
0.14627
0.301256
0.352829
0.365596
0.775338
1.53142
0.103925
0.160936
0.106496
0.665332
0.294758
0.461725
0.15513
0.343413
0.463129
1.00196
0.683216
0.358059
0.0573931
0.770886
0.588896
0.244907
1.36287
0.446737
0.381028
0.19115
0.463527
0.285779
0.350595
0.321079
0.569021
0.447542
0.966926
0.103469
0.394002
0.0960666
0.568027
0.248686
0.0892533
0.371454
0.134979
0.0617168
0.158492
0.284654
0.457987
0.281069
0.677922
0.893418
0.860516
0.316963
0.205195
0.0679899
0.808065
0.235613
0.194225
0.0998899
0.0552923
0.379564
0.73578
0.202379
0.0891776
0.431445
0.0553903
0.564215
0.235264
0.272989
0.462723
0.197485
0.551298
0.352282
0.167613
0.305984
0.602994
0.684809
0.179445
0.291183
0.190106
0.395645
0.126697
0.630488
0.234486
0.469158
0.136597
0.169752
0.278129
0.829889
0.180375
0.400407
0.273907
0.346453
0.280362
0.266614
0.341307
0.358933
0.394467
0.508823
0.0249508
0.281025
0.138653
0.197466
0.10096
0.222168
0.18918
0.218994
0.782
0.376114
0.452435
0.183893
0.145254
0.364205
0.0624394
0.880524
0.327334
[truncated: 2,430 more rows]

## Sheet: Fig4a
274.684	66.4903	1		Column A represents the X coordinate of OFF cells		302.144	278.136	1		Column G represents the X coordinate of ON cells
636.353	128.8	1		Column B represents the Y coordinate of OFF cells		81.2736	435.057	1		Column H represents the Y coordinate of ON cells
392.32	372.953	1		Column C represents the Z coordinate of OFF cells (ingored in the graph)		606.817	232.512	1		Column I represents the Z coordinate of ON cells (ingored in the graph)
253.712	191.4	1				478.936	59.2785	1
433.67	146.8	1				366.223	173.446	1
411.457	172.5	1				731.228	16.6711	1
516.655	156.739	1				363.685	149.589	1
720.971	242.507	1				490.255	132.45	1
513.365	131.635	1				344.779	161.279	1
646.124	88.2135	1				447.565	152.206	1
324.179	286.683	1				621.276	146.802	1
455.286	91.6984	1				429.396	175.352	1
384.534	333.908	1				257.246	84.4302	1
297.513	328.821	1				610.257	36.8214	1
325.733	63.9852	1				263.024	242.337	1
405.5	364.311	1				655.31	158.629	1
186.873	415.794	1				363.816	226.599	1
619.1	168.229	1				357.576	208.543	1
620.158	118.358	1				534.41	189.77	1
300.966	73.1441	1				465.363	185.474	1
55.0432	451.518	1				264.119	272.202	1
364.011	108.558	1				447.374	110.397	1
310.609	95.2	1				581.704	302.261	1
256.511	441.409	1				46.0751	382.89	1
326.77	360.086	1				508.912	213.216	1
160.807	272.157	1				258.125	131.733	1
240.08	216.667	1				634.786	170.793	1
501.195	307.335	1				262.972	296.258	1
295.439	239.257	1				303.82	190.741	1
476.817	171.49	1				133.483	407.255	1
42.9262	177.59	1				367.208	212.72	1
435.486	355.229	1				724.085	255	1
528.085	180.559	1				362.185	92.7258	1
439.319	337.594	1				379.34	250.308	1
640.978	96.1029	1				302.957	208.886	1
251.824	373.656	1				304.837	258.444	1
375.703	127.438	1				487.151	111.592	1
153.882	454.459	1				133.8	157.881	1
249.373	49.9859	1				341.784	192.656	1
492.791	177.713	1				522.109	337.048	1
255.883	278.511	1				190.612	352.813	1
136.398	348.458	1				220.01	454.301	1
34.7182	360.345	1				620.789	410.008	1
490.974	247.368	1				424.639	207.489	1
213.38	387.797	1				704.65	80.7049	1
234.633	102.725	1				490.941	168.929	1
87.194	292.291	1				538.593	148.96	1
114.189	304.019	1				466.912	336.723	1
179.159	442.095	1				362.701	132.381	1
331.581	158.573	1				421.574	226.271	1
76.5285	295.772	1				373.754	205.993	1
267.794	448.544	1				602.237	249.168	1
180.484	408.697	1				419.202	152.342	1
341.244	309.778	1				296.344	392.266	1
332.391	441.615	1				336.029	132.6	1
493.388	78.1405	1				294.442	275.337	1
127.207	357.941	1				349.352	221.18	1
57.7103	337.379	1				313.352	310.623	1
385.866	447.625	1				72.5	93.0063	1
291.222	285.451	1				362.504	295.132	1
101.808	83.9338	1				645.446	394.505	1
102.237	281.492	1				272.367	424.025	1
463.818	360.24	2				34.4906	338.113	1
160.42	460.79	2				445.413	457.611	1
421.215	158.807	2				565.886	385.946	1
491.287	95.3382	2				448.636	141.224	1
322.655	477.249	2				619.863	47.9084	1
466.95	124.744	2				448.219	127.961	1
347.898	210.873	2				440.162	175.444	1
284.672	304.8	2				382.453	265.599	1
87.3197	81.5238	2				311.263	201.158	1
625.032	158.04	2				496.657	219.4	1
606.472	245.496	2				398.457	309.346	1
414.794	169.929	2				264.182	194.859	1
691.578	395.641	2				446.301	378.571	1
406.237	250.374	2				117.957	132.648	1
339.229	130.435	2				688.076	395.386	1
517.798	127.978	2				404.648	134.835	1
431.062	151.667	2				747.43	79.8481	1
628.933	114	2				233.389	481.071	1
304.792	68.6376	2				433.099	169.669	1
245.603	384.216	2				540.693	254.285	1
520.028	31.3972	2				367.427	358.649	1
602.956	293.897	2				458.945	311.308	1
222.818	320.263	2				448.82	319.451	1
628.093	199.337	2				333.662	259.562	1
270.368	155.057	2				628.129	186.976	1
144.214	484.167	2				218.4	413.096	1
330.057	356.324	2				489.248	100.073	1
404.91	365.943	2				419.596	125.692	1
508.804	406.938	2				34.292	207.204	1
162.628	432.486	2				585.577	58.1268	1
436.078	55.6241	2				53.1066	434.664	1
301.857	239.992	2				422.465	141.496	1
99.932	208.177	2				617.897	183.66	1
105.417	281.858	2				692.518	52.6475	1
291.55	240.784	2				630.615	206.77	1
95.776	397.683	2				584.057	135.891	1
189.187	411.331	2				425.08	301.589	1
421.08	429.312	2				669.942	396.116	1
477.382	208.304	2				447.421	336.851	1
56.8372	450.744	2				654.976	62.6627	1
330.438	59.6806	2				79.7578	401.148	1
344.058	59.8728	2				637.138	44.5462	1
257.459	185.953	2				614.939	155.458	1
216.526	383.406	2				291.022	188.963	1
431.18	246.649	2				582.288	68.9394	1
455.111	335.54	2				590.162	166.462	1
526.394	178.76	2				535.748	271.212	1
54.7778	335.119	2				357.437	339.5	1
398.33	216.511	2				440.908	246.546	1
396.165	370.549	2				59.7048	170.076	1
312.779	49.9786	2				736.235	201.974	1
177.016	488.556	2				678.023	46.8397	1
216.016	366.5	2				698.988	150.276	1
411.014	69.0629	2				394.011	216.883	1
287.597	224.151	2				379.968	99.8961	1
443.049	207.221	2				684.153	116.928	1
106.877	298.654	2				391.435	165.62	1
294.303	405.038	2				570.092	293.227	1
297.129	54.621	2				736.308	247.623	1
386.518	199.706	2				516	364.589	1
536.5	434.776	2				354.491	164.284	1
258.894	359.549	2				72.7797	416.678	1
279.839	66.8305	2				540.01	63.06	1
294.132	40.5504	2				660.419	79.9457	1
252.615	47.4336	2				417.448	430.776	1
77.975	185.817	2				656.549	424.014	1
83.8723	78.3475	3				503.602	409.414	1
464.436	356	3				603.356	64.7885	1
419.681	156.025	3				719.906	237.12	1
157.442	453.877	3				342.256	250.829	1
605.208	289.408	3				579.679	333.416	1
321.469	472.514	3				279.315	484.762	1
237.558	205.053	3				99.2168	67.7762	1
577.605	297.791	3				644.234	364.729	1
80.1892	263.845	3				394.605	451.5	1
473.465	467.384	3				309.364	286.961	1
85.2857	102.079	3				656.094	318.667	1
87	290.297	3				565.901	357.602	1
423.17	322.8	3				630.664	231.613	1
395.455	352.814	3				219.923	230.65	1
389.585	308.492	3				346.896	234.415	1
254.991	255.413	3				442.566	119.451	1
436.863	289.887	3				558.373	321.02	1
403.517	361.32	3				494.71	147.903	1
303.402	292.685	3				328.464	125.696	1
284.983	218.496	3				69.7348	443.295	1
268.574	151.167	3				568.866	236.791	1
262.022	202.03	3				327.614	271.353	1
465.819	447.676	3				475.503	25.841	1
297.18	250.719	3				77.5714	173.762	1
270.894	249.894	3				51.8679	173.425	1
171.902	448.134	3				509.33	119.812	1
321.054	263.607	3				752.378	96.5852	1
432.275	477.148	3				397.591	230.114	1
32.3967	496.669	3				524.845	219.864	1
248.174	314.028	3				620.542	289.412	1
147.16	435.92	3				596.554	36.3571	1
658.268	480.789	3				473.718	154.466	1
277.624	62	3				47.322	68.7288	1
449.294	501.376	3				366.509	190.64	1
409.523	62.9462	3				717.212	73.4672	1
273.294	427.671	3				464.446	252.177	1
459.561	458.168	3				486.358	295.488	1
48.0472	239.984	3				247.215	463.237	1
175.515	484.269	3				583.726	86.7256	1
217.315	357.962	3				709.725	28.2029	1
199.969	302.622	3				500.355	477.735	1
86.3509	13.3772	3				492.497	115.84	2
387.324	292.852	3				658.366	156.703	2
72.0517	216.578	3				736.34	14.9792	2
177.229	338.412	3				722.987	231.993	2
34.1933	361.37	3				306.801	275.943	2
213.226	318.2	3				328.556	286.105	2
85.931	110.397	3				740.876	199.607	2
384.91	79.4054	3				613.731	35.6138	2
98.7459	300.623	3				371.465	188.246	2
211.357	60.7826	3				83.299	432.742	2
327.221	369.603	3				492.902	131.206	2
62.36	116.83	3				260.165	64.7577	2
104.992	276.794	3				307.81	255.119	2
446.944	416.168	3				224.04	281.079	2
401.704	89.7565	3				260.744	83.4295	2
68.028	234.075	3				50.7476	382.612	2
451.151	230.829	4				265.706	268.868	2
587.518	214.157	4				668.298	154.058	2
737.992	392.382	4				612.52	230.073	2
548.815	477.788	4				527.399	334.215	2
72.9691	94.7938	4				298.111	189.698	2
55.3893	315.244	4				410.069	295.641	2
416.983	95.2583	4				708.023	281.133	2
382.469	193.679	4				453.268	143.092	2
82.6917	176.325	4				443.071	448.446	2
83.1688	255.792	4				96.0566	490.585	2
356.702	339.452	4				705.405	79.7239	2
403.281	353.533	4				449.681	214.064	2
86.1681	95.4071	4				612.72	153.224	2
326.343	147.861	4				601.5	496.766	2
434.037	470.8	4				589.385	54.7704	2
190.824	470.176	4				452.28	380.94	2
178.641	419.747	4				271.392	495.317	2
375.977	292.315	4				261.279	486.367	2
473.667	60.1398	4				83.8684	214.882	2
422.017	149.293	4				608.621	211.259	2
264.087	433.212	4				268.294	480.532	2
295.856	478.887	4				565.694	142.041	2
273.935	421.882	4				355.242	168.411	2
396.142	346.1	4				646.851	364.142	2
66.6143	101.971	4				495.799	457.763	2
372.604	177.119	4				566.701	200.15	2
373.534	322.259	4				613.264	175.568	2
298	243.663	4				696.646	49.7578	2
80.7805	243.919	4				522.055	104.717	2
158.547	445.941	4				583.271	333.163	2
55.2661	104.323	4				71.8125	491.948	2
442.179	231.167	4				679.754	316.88	2
113.88	87.3704	4				619.339	395.774	2
113.504	360.026	4				315.948	267.506	2
433.962	68.8931	4				273.241	254.81	2
132.596	472.827	4				636.429	88.3482	2
531.269	499.226	4				626.057	144.672	2
156.535	497.442	4				585.893	299.623	2
439.519	248.349	4				338.348	193.375	2
562.245	219.68	5				580.858	262.433	2
476.416	314.601	5				480.007	470.385	2
668.808	449.28	5				324.328	337.728	2
285.297	278.21	5				66.1915	84.6525	2
414.282	473.806	5				429.089	205.254	2
452.789	223.632	5				558.819	271.399	2
638.061	494.27	5				307.273	188.203	2
580.195	98.5862	5				653.923	210.58	2
55.5922	203.728	5				663.417	380.825	2
437.443	262.061	5				714.386	400.516	2
614.961	280.592	5				83.4567	451.173	2
344.247	132.805	5				372.737	227.746	2
118.471	389.618	5				286.474	166.026	2
433.708	376.562	5				467.03	136.762	2
381.235	298.644	5				287.543	245.372	2
435.631	312.369	5				267.436	303.634	2
384.082	462.327	5				568.914	157.667	2
341.852	143.313	5				110.118	326.417	2
65.5	94.6538	5				558.027	240.847	2
61.3125	54.6354	5				550.615	297.943	2
239.459	485.888	5				688.852	362.963	2
443.01	330.564	5				457.465	275.439	2
550.922	470.383	5				734.117	428.945	2
101.627	275.413	5				635.339	205.304	2
486.246	397.219	5				279.184	235.828	2
340.507	404.056	5				737.122	355.628	2
158	384.009	5				381.571	186.681	2
101.214	342.086	5				522.773	45.8273	2
423.841	379.982	5				77.3656	415.753	2
463.402	197.111	5				261.919	463.185	2
368.173	335.52	5				393.59	194.993	2
34.9516	347.677	5				127.242	312.226	2
263.93	502.211	5				136.43	151.483	2
217.267	286.283	5				538.784	269.97	2
426.94	359.786	5				377.357	203.557	2
404.267	345.852	5				530.44	240.183	2
83.5638	136.819	5				694.129	234.823	2
74.8083	88.4167	5				561.37	43.0598	2
362.035	289.307	5				237.273	492.689	2
416.641	374.117	5				285.782	278.109	2
312.133	73.2	5				511.279	25.6667	2
63.0769	211.163	5				513.037	379.654	2
239.964	330.216	5				680.848	249.4	2
93.3636	102.485	5				543.367	381.48	2
598.972	173.5	5				635.509	230.947	2
307.103	383.468	6				160.864	131.514	2
435.212	370.525	6				367.454	144.346	2
285.558	272.658	6				138.756	487.613	2
448.591	364.539	6				626.242	261.352	2
85.0855	187.983	6				546.409	233.012	2
530.87	57.77	6				568.667	126.24	2
166.57	434.196	6				136.732	404.811	2
260.219	318.312	6				208.147	487.633	2
274.586	223.354	6				466.474	427.97	2
536.94	70.9741	6				627.302	187.395	2
371.157	300.216	6				346.767	189.346	2
330.945	484.516	6				281.872	472.202	2
49.8427	198.787	6				639.762	167.523	2
402.706	252.798	6				537.844	349.459	2
697.553	389.465	7				580.443	185.638	2
540.141	101.341	7				160.459	335.294	2
413.074	102.478	7				222.981	452.29	2
330.83	187.58	7				671.512	268.933	2
360.916	168.269	7				612.784	140	2
300.696	232.971	7				452.931	326.176	2
251.6	385.108	7				611.698	427.579	2
494.971	404.581	7				529.737	106.141	2
377.45	305.017	7				44.8407	256.947	2
531.433	491.33	7				321.259	129.884	2
74.2614	180.057	7				139.451	289.049	2
277.397	315.849	7				436.52	257.616	2
370.83	495.393	7				583.192	282.477	2
430.62	115.77	7				391.142	134.485	2
395.247	149.14	7				692.682	98.6212	2
167.372	476.102	7				616.483	456.552	2
383.976	467.427	7				384.488	317.835	2
404.5	223.877	7				151.436	71.6786	2
704.902	322.62	7				143.333	374.217	2
362.826	285.47	7				399.725	257.725	2
385.227	258.633	7				372.798	500.112	2
379.04	279.838	7				470.331	259.263	2
291.051	301.924	7				366.347	131.322	2
87.5172	183.216	7				626.346	293.801	2
261.03	144.632	7				456.278	347.508	2
480.864	32.7727	7				276.381	434.271	2
548.309	385.574	7				526.776	268.639	2
706.97	392.788	7				639.017	372.736	2
88.0609	459.574	7				549.135	344.17	2
531.978	285.36	7				537.692	295.092	2
128.155	444.69	7				118.368	441.528	2
377.693	50.5743	7				118.597	187.089	2
435.779	193.628	7				635.816	352.044	2
397.143	208.187	7				408.565	190.843	2
						736.217	384.357	2
						239.026	46.3793	2
						435.163	171.102	2
						276.602	421.492	2
						711.941	264.929	2
						649.844	386.032	2
						225.632	304.976	2
						742.486	231.311	2
						69.9091	392.303	2
						92.5844	458.487	2
						670.748	153.014	3
						49.119	378.083	3
						493.986	229.476	3
						258.529	62.016	3
						607.881	209.413	3
						567.711	152	3
						602.255	493.653	3
						724.718	228.169	3
						521.424	86.472	3
						738.297	354.559	3
						404.764	330.064	3
						220.945	275.902	3
						566.161	171.787	3
						426.187	201.955	3
						270.212	491.343	3
						681.424	317.54	3
						527.634	327.581	3
						738.33	235.046	3
						287.884	233.994	3
						55.2778	109.778	3
						216.636	489.671	3
						620.09	391.254	3
						416.694	436.312	3
						583.829	331.713	3
						625.966	155.771	3
						711.634	264.104	3
						733.734	427.208	3
						376.559	438.868	3
						572.103	15.8974	3
						474.411	333.093	3
						563.785	94.5462	3
						543.547	335.131	3
						650.835	62.4488	3
						429.054	426.054	3
						641.941	72.0508	3
						408.347	395.273	3
						637.654	200.709	3
						402.688	107.107	3
						630.796	239.333	3
						556.708	353.117	3
						620.862	114.77	3
						581.056	225.537	3
						598.415	144.698	3
						453.178	376.209	3
						401.93	422.955	3
						376.941	362.269	3
						271.767	282.699	3
						196.608	360.531	3
						259.92	481.4	3
						596.168	24.7921	3
						306.755	250.035	3
						55.3457	349.457	3
						167.127	338.036	3
						298.527	221.699	3
						580.8	258.237	3
						248	451.194	3
						526.674	151.217	3
						483.837	408.844	3
						682.17	295.816	3
						71.1077	486.492	3
						32.1752	446.248	3
						614.684	30.0452	3
						528.879	238.743	3
						648.855	358.887	3
						317.067	399.843	3
						601.878	200.398	3
						497.486	364.286	3
						655.945	212.418	3
						550.678	340.158	3
						357.127	463.728	3
						630.857	487.376	3
						733.829	261.721	3
						604.227	435.276	3
						161.762	127.457	3
						407.497	274.531	3
						552.429	372.313	3
						513.289	375.174	3
						592.286	183.5	3
						559.368	82.0316	3
						264.349	262.992	3
						400.694	453.247	3
						459.205	393.788	3
						601.773	262.545	3
						681.37	244.898	3
						94.2462	485.208	3
						623.167	430.792	3
						382.146	170.19	3
						604.139	131.703	3
						367.681	433.6	3
						511.136	434.745	3
						124.063	293.993	3
						83.7895	426.801	3
						739.647	488.489	3
						90.8667	452.973	3
						580.305	425.837	3
						281.354	373.139	3
						62.7522	56.2478	3
						254.302	328.264	3
						624.448	139.69	3
						69.3365	290.442	3
						723.538	315.17	3
						481.1	57.975	3
						74.29	410.46	3
						689.344	490.165	3
						615.398	223.464	3
						380.613	260.594	3
						389.128	131.473	3
						385.214	419.667	3
						704.029	323.417	3
						206.589	483.384	3
						82.0513	93.9316	3
						606.11	227.422	3
						698.724	432.378	3
						674.407	135.177	3
						669.786	278.897	3
						351.593	318.207	3
						577.957	443.948	3
						667.078	166.07	3
						742.975	225.992	3
						111.732	390.121	3
						629.372	145.289	3
						654.22	258.789	3
						263.414	235.495	3
						359.768	450.96	3
						695.458	64.4839	3
						588.09	498.71	3
						288.875	311.902	3
						753.49	368.377	3
						374.27	201.838	3
						36.52	209.736	3
						412.504	495.298	3
						581.07	478.323	3
						499.889	63.6852	3
						629.699	109.602	3
						587.84	79.8168	3
						710.165	211.394	3
						514.379	417.874	3
						646.973	451.92	3
						655.283	11.2389	3
						417.013	468.098	3
						137.822	416.711	3
						452.527	407.351	3
						551.303	436.458	3
						139.656	367.203	3
						259.04	78.3729	3
						93.1	359.408	3
						611.094	386.685	3
						52.687	141.496	3
						500.287	130.88	3
						595.152	126.232	3
						508.52	201.585	3
						285.307	162.01	3
						250.369	463.852	3
						653.276	404.313	3
						340.327	301.965	3
						63.7029	341.862	3
						727.368	474.456	3
						479.983	230.833	3
						533.459	97.3684	3
						231.695	275.733	3
						159.314	329.229	3
						564.967	382.171	3
						596.824	498.919	3
						61.3757	487.006	3
						695.588	343.042	3
						538.119	60.5455	3
						93.0426	326.525	3
						510.508	26.2542	3
						335.622	380.926	3
						72.6144	421.752	3
						598.04	253.313	3
						678.306	258.153	3
						61.9077	468.154	3
						463.38	69.5868	3
						496.559	443.553	3
						118	183.522	3
						391.143	455.176	3
						730	326.629	3
						642.339	101.357	3
						37.5294	415.454	3
						674.323	117.672	3
						523.276	40.0172	3
						717.937	217.984	3
						624.732	184.851	3
						194.829	455.52	3
						704.254	145.708	3
						542.536	360.556	3
						121.847	272.708	3
						597.642	278.842	3
						635.382	166.471	3
						653.663	238.535	3
						728.188	288.892	3
						65.947	361.917	3
						389.298	259.221	3
						126.693	197.007	3
						275.901	166.242	3
						682.139	44.0261	3
						301.725	381.824	3
						490.136	270.436	3
						656.571	202.626	3
						75.2791	276.713	3
						408.061	101.242	3
						95.2	434.333	3
						109.336	320.776	3
						643.707	283.95	3
						42.7744	460.667	3
						115.632	437.53	3
						71.3832	146.421	3
						281.017	467.905	3
						723.264	260.504	3
						121.721	84.2131	3
						640.639	366.361	3
						103.508	339.342	3
						506.913	304.212	3
						311.922	321.209	3
						510.923	401.5	3
						323.76	332.504	3
						671.115	433.183	3
						325.942	406.149	3
						174.392	139.633	3
						64.1164	253.041	3
						725.434	24.8182	3
						522.597	424.36	3
						549.575	293.317	3
						72.7009	244.632	3
						403.24	136.635	3
						544.243	411.872	3
						542.906	247.377	3
						529.556	88.3521	4
						564.007	90.5548	4
						569.385	147.059	4
						608.439	269.878	4
						407.846	269.413	4
						496.09	224.552	4
						398.518	447.629	4
						297.377	178.126	4
						386.296	275.312	4
						524.245	110.811	4
						675.758	148.439	4
						573.657	165.196	4
						605.029	125.559	4
						263.225	229.532	4
						543.008	353.274	4
						315.266	282.914	4
						730.084	284.196	4
						611.386	203.079	4
						580.079	182.873	4
						409.585	392.927	4
						485.945	400.829	4
						111.74	65.4472	4
						301.653	265.386	4
						413.346	109.038	4
						453.312	315.688	4
						296.173	283.745	4
						654.938	88.8472	4
						644.483	278.847	4
						625.704	51.5913	4
						622.524	28.3333	4
						196.784	488.155	4
						698.27	60.2027	4
						377.941	433.37	4
						418.568	461.326	4
						356.776	491.682	4
						591.793	311.766	4
						530.681	98.967	4
						350.924	284.298	4
						734.024	491.653	4
						606.527	462.022	4
						428.397	196.429	4
						399.522	417.574	4
						84.3092	384.513	4
						683.981	288.594	4
						745.177	462.734	4
						636.282	49.1273	4
						498.19	105.4	4
						483.276	319.586	4
						539.325	479.627	4
						623.367	109.75	4
						503.99	231.554	4
						34.0894	441.236	4
						254.466	438.672	4
						402.565	56.1304	4
						562.769	38.8846	4
						514.702	428.234	4
						688.639	319.301	4
						610.396	166.295	4
						429.734	282.037	4
						536.384	270.205	4
						187.086	457.612	4
						385.876	255.829	4
						666.118	144.972	4
						532.277	257.23	4
						113.225	371.586	4
						291.026	390.94	4
						631.885	419.177	4
						572.41	216.254	4
						393.366	213.976	4
						655.01	222.592	4
						661.108	477.2	4
						660.665	204.118	4
						300.305	254.119	4
						645.551	65.4559	4
						630.447	390.545	4
						569.546	312.77	4
						557.78	384.136	4
						511.99	17.6569	4
						405.09	100.155	4
						462.918	315.03	4
						382.991	164.371	4
						102.076	243.551	4
						387.302	321.919	4
						544.916	169.958	4
						453.541	95.0459	4
						358.556	140.278	4
						244.213	483.4	4
						711.527	17.6091	4
						637.552	162.208	4
						656.731	437.966	4
						510.067	270.858	4
						666.775	348.207	4
						586.797	108.528	4
						575.279	489.93	4
						354.304	223.163	4
						564.553	363.076	4
						371.927	479.154	4
						363.893	176.018	4
						505.41	460.932	4
						756.269	468.716	4
						543.9	242.37	4
						471.799	496.127	4
						354.009	304.676	4
						585.329	167.414	4
						319.138	311.754	4
						446.525	418.686	4
						734.561	244.842	4
						346.843	300.078	4
						489.724	103.878	4
						57.2149	359.983	4
						287.907	140.64	4
						237.754	321.028	4
						522.066	447.844	4
						395.581	493.171	4
						622.678	172.158	4
						561.964	241.253	4
						542.827	26.3265	4
						559.324	262.255	4
						489.837	269.069	4
						411.194	126.25	4
						537.578	152.055	4
						592.169	245.865	4
						690.417	239.892	4
						491.688	204.464	4
						413.44	410.082	4
						567.14	333.313	4
						491.62	289.496	4
						605.973	487.748	4
						85.7722	426.747	4
						400.627	260.918	4
						615.43	294.803	4
						559.37	449.597	4
						314.597	248.312	4
						537.847	308.496	4
						361.508	443.444	4
						580.558	437.442	4
						407.768	458.536	4
						580.679	156.443	4
						569.25	235.463	4
						737.704	422.088	4
						713.092	317.623	4
						450.513	386.662	4
						251.655	458.252	4
						255.887	495.248	4
						234.107	225.903	4
						536.132	385.661	4
						62.9927	459.956	4
						671.928	221.495	4
						665.387	93.4144	4
						694.914	280.581	4
						380.754	420.782	4
						726.333	253.548	4
						99.339	305.042	4
						534.135	357.838	4
						726.383	480.938	4
						385.992	476.594	4
						452.438	495.109	4
						562.028	344.972	4
						585.113	460.479	4
						672.513	401.724	4
						679.874	251.773	4
						617.298	432.917	4
						546.738	280.104	4
						730.863	219.597	4
						524.98	77.8586	4
						571.735	469.051	4
						463.29	485.925	4
						635.05	481.709	4
						589.228	323.65	4
						555.801	244.64	4
						377.575	355.991	4
						529.407	431.096	4
						317.773	130.345	4
						462.935	356.009	4
						277.789	23.5703	4
						414.098	305.688	4
						568.52	431.592	4
						716.58	422.555	4
						565.486	160.202	4
						694.241	294.023	4
						620.878	251.345	4
						270.07	478.211	4
						570.632	183.874	4
						230.02	381.596	4
						356.541	415.422	4
						69.8938	291.319	4
						227.021	224.779	4
						119.197	426.35	4
						724.133	293.772	4
						357.78	479.008	4
						601.354	451.777	4
						284.025	367.395	4
						524.286	337.696	4
						273.65	13.8252	4
						438.203	134.352	4
						648.756	469.952	4
						403.161	381.152	4
						565.155	383.226	4
						215.257	407.69	4
						577.383	119.243	4
						272.23	494.32	4
						606.742	499.575	4
						310.545	318.982	4
						321.293	50.0163	4
						687.87	44.1957	4
						475.089	362.089	4
						440.925	495.769	4
						521.361	467.311	4
						384.775	154.116	4
						525.916	385.529	4
						132.936	424.862	4
						527.522	489.696	4
						386.277	333.314	4
						467.518	340.018	4
						591.543	492.336	4
						643.505	416.651	4
						529.46	398.452	4
						277.075	197.636	4
						247.618	122.252	4
						427.198	410.188	4
						532.606	81.9062	5
						566.321	159.315	5
						561.336	115.582	5
						491.752	263.654	5
						606.487	355.342	5
						372.315	128.146	5
						534.895	442.151	5
						619.167	148.379	5
						402.552	47.1866	5
						670.15	341.49	5
						384.746	144.985	5
						320.212	312.869	5
						562.531	375.283	5
						272.429	486.911	5
						115.222	58.0427	5
						357.842	445.344	5
						548.152	271.911	5
						533.287	92.7304	5
						459.963	473.61	5
						303.528	259.803	5
						548.048	442.412	5
						479.452	191.065	5
						691.61	39.6977	5
						638.521	222.736	5
						556.241	237.372	5
						401.788	438.636	5
						580.112	192.552	5
						679.103	154.876	5
						538.527	195.466	5
						144.864	278.295	5
						595.058	472.34	5
						732.757	400.835	5
						486.425	281.434	5
						671.559	87.0294	5
						509.835	423.244	5
						326.536	455.786	5
						532.817	339.467	5
						359.091	194.618	5
						593.568	241.911	5
						476.385	499.813	5
						608.151	450.711	5
						579.012	62.8118	5
						746.452	411.377	5
						627.385	498.838	5
						325.057	492.829	5
						541.5	178.161	5
						386.936	244.553	5
						625.473	21.9924	5
						569.26	479.788	5
						458.816	323.43	5
						691.492	313.508	5
						151.078	466.405	5
						728.243	316.709	5
						187.846	485.433	5
						387.919	268.829	5
						284.959	121.836	5
						624.714	81.1548	5
						572.951	204.77	5
						294.952	383.274	5
						441.077	502.103	5
						588.384	396.08	5
						546.886	259.629	5
						279.377	401.508	5
						237.029	423.221	5
						574.198	384.372	5
						587.288	470.115	5
						600.188	483.812	5
						418.185	448.985	5
						754.583	272.383	5
						355.127	299.286	5
						447.353	323.69	5
						685.36	238.202	5
						596.144	222.41	5
						562.488	70.8837	5
						625.39	246.901	5
						608.587	233.857	5
						632.526	275.628	5
						417.006	99.9136	5
						515.007	364.385	5
						343.331	114.915	5
						592.935	485.323	5
						230.675	405.242	5
						569.905	211.698	5
						650.534	154.466	5
						568.062	83.8217	5
						579.115	471.451	5
						534.5	331.316	5
						501.832	346.531	5
						147.218	387.509	5
						37.3178	442.698	5
						651.309	454.853	5
						432.543	485.31	5
						631.622	52.5306	5
						588.136	499.091	5
						193.673	440.093	5
						131.198	439.358	5
						232.948	445.104	5
						582.009	413.521	5
						258.588	488.168	5
						477.405	279.225	5
						454.012	405.337	5
						603.407	254.938	5
						522.619	448.144	5
						534.155	151.526	5
						593.417	383.244	5
						593.235	295.431	5
						539.706	384.843	5
						720.982	454.509	5
						588.841	160.973	5
						659.144	80.768	5
						555.031	415.969	5
						272.808	475.808	5
						323.877	39.3116	5
						402.444	452.462	5
						287.426	473.07	5
						602.464	201.562	5
						657.344	345.535	5
						471.116	410.767	5
						264.566	399.655	5
						618.108	470.784	5
						356.782	216.164	5
						430.079	409.333	5
						589.755	424.461	5
						715.699	380.664	5
						573.167	275.77	5
						504.42	400.014	5
						628.212	67.4237	5
						560.432	483.757	5
						370.246	296.5	5
						425.228	141.919	5
						646.327	387.34	5
						561.843	262.82	5
						569.626	331.473	5
						524.19	349.219	5
						659.944	219.137	5
						496.417	283.887	5
						560.692	441.495	5
						578.231	481.777	5
						457.469	343.039	5
						616.324	494.429	5
						480.826	291.739	5
						546.397	292.381	5
						381.565	412.188	5
						595.801	307.035	5
						536.278	229.422	5
						447.796	410.763	5
						137.849	468.808	5
						569.75	175.446	5
						397.305	464.496	5
						274.417	446.28	5
						405.673	426.682	5
						508.333	272.775	5
						495.202	297.113	5
						70.9423	365.404	5
						668.371	230.411	5
						547.276	165.01	5
						367.032	205.479	5
						612.991	416.315	5
						623.64	423.755	5
						577.8	457.896	5
						569.871	262.5	5
						358.029	385.767	5
						452.765	420.459	5
						223.893	387.587	5
						641.231	186.35	5
						508.207	227.14	5
						465.909	417.083	5
						385.782	419.863	5
						90.8462	445.487	5
						503.212	214.715	5
						387.59	217.376	5
						582.185	366.985	5
						131.085	86.2137	5
						448.597	141.493	5
						189.767	449.922	5
						547.423	356.523	5
						748.131	430.697	5
						502.22	374.615	5
						275.305	500.284	5
						445.148	423.656	5
						639.124	136.969	5
						565.013	198.61	6
						574.202	227.675	6
						654.626	133.98	6
						245.979	471.406	6
						548.785	270.987	6
						626.383	74.9291	6
						642.561	218.393	6
						687.083	232.038	6
						569.073	153.024	6
						562.312	342.287	6
						238.748	410.243	6
						551.783	435.33	6
						595.883	236.7	6
						537.794	282.241	6
						322.265	201.434	6
						74.6395	395.231	6
						40.9773	63.5455	6
						530.065	239.613	6
						651.627	380.733	6
						587.168	490.307	6
						244.612	423.403	6
						320.121	33.9813	6
						387.412	90.1373	6
						525.238	216.515	6
						274.752	478.541	6
						429.285	407.792	6
						492.45	133.376	6
						723.339	449.487	6
						316.974	107.096	6
						216.526	392.01	6
						363.177	142.08	6
						695.239	162.977	6
						478.027	402.327	6
						553.262	343.383	6
						531.745	372.009	6
						484.317	183.537	6
						437.88	105.193	6
						590.799	191.657	6
						422.576	484.528	6
						364.739	476.198	6
						552.448	413.948	6
						574.292	420.177	6
						579.01	463.466	6
						620.904	198.433	6
						606.671	501.476	6
						577.407	376.917	6
						275.544	363.112	6
						644.487	322.101	6
						563.559	363.653	6
						607.714	160.978	6
						699.597	155.418	6
						398.929	439.424	6
						610.759	246.734	6
						371.656	289.215	6
						470.221	271.95	6
						607.632	308.255	6
						505.049	324.528	6
						342.551	265.138	6
						601.392	285.549	6
						567.847	311.612	6
						590.752	415.89	6
						558.361	431.18	6
						562.434	330.829	6
						602.755	254.291	6
						632.58	413.08	6
						569.743	444.568	6
						555.041	375.185	6
						292.657	331.794	6
						580.719	240.842	6
						708.116	211.884	6
						503.877	496	6
						277.112	114.336	6
						573.681	471.413	6
						572.831	409.121	6
						658.074	369.663	6
						346.406	140.614	6
						270.51	322.949	6
						650.118	195.913	6
						604.155	296.043	6
						324.36	156.728	6
						642.174	486.232	6
						523.595	370.876	6
						609.073	326.891	6
						627.777	387.936	6
						572.333	256.428	6
						589.137	466.669	6
						606.72	478.077	6
						531.688	229.688	6
						577.923	436.699	6
						537.268	322.935	6
						571.398	25.7273	6
						727.331	231.411	6
						621.571	219.789	6
						255.794	62.1031	6
						337.753	78.9882	7
						178.802	383.901	7
						307.018	151.307	7
						202.885	420.564	7
						567.588	194.466	7
						653.778	192.993	7
						516.5	262.186	7
						759.843	206.992	7
						347.585	136.187	7
						592.884	403.968	7
						343.623	181.355	7
						664.329	82.2	7
						401.115	411.139	7
						647.071	400.882	7
						566.791	335.216	7
						711.058	192.641	7
						246.638	417.047	7
						753.948	270.978	7
						552.58	266.457	7
						595.757	422.626	7
						707.87	333.423	7
						639.512	47.0853	7
						552.516	90.8737	7
						573.219	402.918	7
						453.268	331.138	7
						721.83	475.66	7
						588.42	188.267	7
						653.034	138.244	7
						448.826	95.0581	7
						571.275	434.538	7
						581.308	278.767	7
						592.371	271.66	7
						700.737	425.131	7
						649.823	303.461	7
						320.118	116.63	7
						192.519	374.416	7
						364.457	143.762	7
						583.89	481.955	7
						291.066	457.491	7
						404.714	496.867	7
						446.331	498.562	7
						627.755	193.592	7
						244.331	399.068	7
						89.6961	249.931	7
						145.06	498.6	7
						376.552	235.644	7
						554.8	391.082	7
						85.8256	417.186	7
						261.699	489.989	7
						714.262	400.33	7
						653.516	43.6211	7
						476.046	268.345	7
						342.325	293.975	7
						606.593	426.814	7
						206.525	351.347	7
						569.596	478.965	7
						367.052	470.625	7
						388.962	446.664	7
						344.711	260.544	7
						645.038	350.114	7
						457.41	480.571	7
						83.4353	398.259	7
						585.931	139.376	7
						347	419.42	7
						441.829	373.629	7
						658.815	368.462	7
						518.028	153.17	7
						623.25	412.235	7
						536.885	329.311	7
						733.433	400.907	7
						514.703	459.871	7
						725.107	206.793	7
						727.102	237.323	7
						79.0826	410.76	7
						501.764	90.5566	7
						747.259	324.324	7
						431.135	401.351	7
						131.319	306.505	7
						624.176	216.534	7
						455.486	233.993	7
						173.009	489.954	7
						593.159	460.623	7
						736.877	270.254	7
						680.902	317.078	7
						274.393	152.955	7
						375.264	369.318	7
						387.437	388.023	7
						672.299	460.312	7
						575.263	454.705	7
						320.043	271.543	7
						659.821	130.658	7
						439.021	159.771	7
						412.075	430.566	7
						406.6	207.768	7
						110.853	412.67	7
						550.507	343.547	7
						221.911	286.333	7
						649.667	213.076	7
						200.063	459.076	7
						661.088	228	7
						727.051	366.669	7
						437.337	222.488	7
						675.634	250.782	7
						297.534	490.023	7
						608.869	292.952	7
						681.486	381.651	7
						694.167	238.438	7
						321.92	196.196	7
						547.6	499.017	7
						686.087	418.87	7
						554.618	487.206	7
						510.871	277.293	7
						721.608	272.838	7
						477.761	312.784	7
						337.95	196.792	7
						566.96	253.238	7
						630.327	381.681	7
						681.429	69.8	7
						152.689	466.682	7
						491.828	207.598	7
						625.137	393.008	7
						271.34	318.01	7
						536.114	365.598	7
						669.279	282.297	7
						633.523	472.538	7
						486.694	336.833	7
						569.618	359.055	7
						432.066	179.322	7

## Sheet: Fig4b
25.556	5.26606		Column A represents the X coordinate of OFF cells in visual space		24.6881	4.42784		Column A represents the F coordinate of ON cells in visual space
28.7521	3.46163		Column B represents the Y coordinate of OFF cells in visual space		22.6649	5.60014		Column B represents the G coordinate of ON cells in visual space
24.3708	3.18112				25.1637	2.60911
23.7458	4.91898				30.7198	4.98723
25.0901	4.95988				25.6381	3.3964
25.3211	3.10847				29.4673	-0.444926
27.3957	3.30354				23.7139	4.33661
29.2289	1.92929				27.9154	2.04697
27.8968	3.56652				26.6589	3.92201
29.2517	2.79772				26.2801	3.53228
24.7822	3.85476				28.7867	2.33435
27.1571	3.88035				26.1353	4.12181
24.2129	4.20857				24.2186	4.62477
22.6583	5.65497				29.3096	2.1512
25.8335	4.08112				24.6965	4.80175
22.6689	4.49586				29.7819	2.31876
21.986	6.24431				25.4469	3.76899
26.744	2.13416				25.6364	3.14263
26.5375	3.15329				27.035	4.87958
26.5734	4.83144				26.6271	2.56564
22.1525	4.12246				23.7373	4.94543
24.9222	4.21794				26.6343	3.42673
23.6921	5.42395				27.1428	1.40296
23.0833	3.66759				23.0502	5.46825
25.3307	3.48267				26.5306	2.76476
22.2132	4.75665				25.4452	4.67056
24.1485	5.09462				27.9595	2.33425
24.2128	3.03792				24.2592	4.52348
23.1856	4.16184				26.1532	4.15783
27.2008	2.54438				22.8524	4.99161
22.6977	5.83539				25.8634	3.67447
23.7347	3.8274				28.108	0.630914
26.7087	2.62965				26.6951	3.65758
23.4243	5.00795				25.4447	3.99439
28.6354	2.70072				25.9752	4.66083
23.2428	5.15372				25.6492	3.66994
25.9404	4.21221				26.2282	3.72601
22.665	4.76339				23.9396	5.30185
26.6723	4.98251				26.1406	3.19749
26.9953	2.49723				25.6996	2.22431
23.6811	4.09771				21.0095	4.58367
22.7471	5.20658				20.482	4.24067
22.7342	5.48951				24.3702	1.83672
26.9568	3.40051				25.8673	3.86649
23.0085	4.57013				30.5492	1.77037
24.7167	5.31013				26.4393	2.91662
22.4043	5.52452				27.2753	2.96283
22.5248	3.27496				26.3863	2.69019
22.1246	5.15523				26.6584	4.05731
23.3175	4.14043				25.5452	4.04366
23.1499	5.29502				26.2845	3.57918
23.5029	4.7386				26.831	1.84498
22.5668	4.7855				25.8271	3.60341
23.9216	4.29373				23.6794	4.07738
23.1526	3.48895				25.71	4.27869
27.6652	3.80171				24.5434	4.80086
22.0646	5.00201				25.819	3.77447
22.1165	5.29814				25.181	3.40168
23.4811	3.49465				23.9013	6.30098
23.6764	4.2644				24.6378	3.73414
24.6191	5.54456				25.5025	0.385978
22.9971	5.53198				23.445	4.14515
26.3859	4.10564				22.1235	5.34273
23.2698	3.83779				24.4311	3.11406
27.1944	4.05219				25.2417	2.05521
29.9156	4.10151				26.5179	3.8974
21.7967	2.98342				30.8035	1.51696
26.6441	2.9273				26.7999	3.6492
28.0536	6.2192				26.5912	3.47567
24.3179	2.78574				25.4477	3.93732
25.5692	4.21956				25.8424	4.15509
27.8581	2.40757				26.4638	3.12612
25.1492	4.77325				25.3759	3.93217
24.6074	2.27778				25.0366	4.46377
27.8357	3.49491				24.8183	3.63034
23.5179	2.35857				24.0718	5.65751
25.1733	3.96091				27.7393	-0.830801
28.0128	3.58593				25.8096	3.84609
25.7456	3.97542				30.9786	1.17324
26.6371	3.04187				21.712	3.97572
26.5186	4.46336				26.246	3.66291
21.9846	4.67036				26.1115	3.1582
27.4914	3.34672				25.1818	3.56169
26.9063	3.10362				25.5382	3.24772
23.5333	3.73881				25.3193	3.48638
27.8781	4.88414				24.9093	4.04423
24.2433	5.19434				28.6883	1.72307
21.5671	4.57669				22.1082	4.57516
25.0697	2.92998				27.7282	2.76776
24.0059	3.55199				26.3307	3.72623
22.7509	2.24523				23.9777	6.71017
21.285	4.30894				30.3898	3.63079
27.2722	4.09953				22.1026	5.39169
23.52	3.65102				25.9874	3.53597
23.6601	5.20717				29.1066	1.85987
23.4498	5.15025				30.0899	2.28164
24.1933	3.81812				27.9097	1.76522
22.2346	4.89253				28.4108	2.10476
21.7208	5.87843				25.5078	3.53806
24.0202	3.00014				25.892	1.53042
26.057	2.76754				25.2741	3.86296
22.1248	3.87453				30.0211	2.21145
26.5805	4.44758				20.242	5.77076
26.0405	4.05506				30.1074	2.61893
24.3043	4.50544				28.5786	1.90056
23.4132	3.93776				25.5464	4.70375
24	3.36677				29.8403	2.04861
24.4982	3.32702				27.6593	1.71331
23.9124	2.97196				25.8913	3.23106
22.6201	4.7479				25.0506	3.69704
24.1626	3.32159				25.3727	3.91431
24.2403	3.05688				23.2814	5.88101
26.0997	4.32758				29.1859	1.0146
21.7375	4.57716				30.9551	1.73574
22.9731	4.62196				30.7118	0.98887
26.4759	4.18198				25.6167	3.53117
23.951	4.14651				26.0273	3.30744
25.3	2.80435				30.0938	1.9498
22.75	5.80436				25.5502	3.77112
23.3756	3.14761				25.9198	2.51033
26.1261	4.48279				28.1064	0.608463
25.0945	3.49879				24.7828	2.00297
24.3981	2.05834				25.4993	3.39544
25.7085	4.2433				21.6543	5.21094
25.6463	4.27863				28.2971	2.89927
26.0151	4.61986				29.8907	2.70704
26.5595	4.75597				24.5357	2.92891
23.5917	5.30526				26.028	-1
24.9624	4.31194				24.8016	2.00499
26.5701	4.80536				29.2393	2.16627
26.6329	4.08312				27.552	0.181604
22.5071	4.04183				25.5277	4.03592
26.7392	3.13188				25.668	2.12411
21.4232	3.31385				22.3081	3.93116
23.8359	5.92875				23.889	5.8892
24.4592	3.51666				25.7751	-1
21.2292	5.98131				24.2746	3.34723
23.6617	1.55476				24.7419	4.23303
23.7264	6.3435				27.6914	0.971615
22.2084	4.1124				25.6521	2.27138
22.4095	3.61391				29.1461	1.32885
24.2098	3.43307				24.3819	4.59969
23.7414	3.57072				26.307	3.83421
23.7437	4.75412				26.56	3.71262
22.0902	3.66948				25.6091	2.12385
24.5498	3.63402				26.6827	3.45199
21.1601	4.17437				25.6554	3.86746
23.5464	4.41757				22.2656	5.37683
24.0844	5.38824				25.9396	2.8554
22.6801	4.83786				25.0436	4.22045
21.6736	3.06726				29.5423	3.2736
22.8043	3.66132				23.186	5.83835
23.7134	4.93013				22.4841	5.52623
21.0908	4.39375				26.5522	3.53765
22.8129	2.69535				29.6914	-1
22.8185	3.38271				25.0236	3.80377
20.4857	4.70249				26.2973	2.75341
23.1612	3.95557				27.1892	2.10471
21.254	3.9767				29.5706	2.13618
21.2927	3.46803				26.7568	2.76147
25.1898	4.71948				24.2365	6.01833
21.8401	2.35731				25.9894	3.69671
26.2456	4.65593				29.9613	1.02987
21.3254	3.76125				25.742	2.89089
23.0204	3.20603				25.5063	2.21578
22.9337	4.98449				21.9348	4.44483
21.1593	4.27669				29.445	2.02508
21.255	4.88117				30.5028	1.81595
23.5739	4.21634				24.7714	2.56728
24.1358	6.17155				27.1133	3.03182
22.253	3.4819				29.3529	1.9099
22	4.88251				29.7027	0.129705
21.1681	4.13692				28.1131	0.594784
21.7126	5.09141				24.8884	4.07021
22.3926	3.98542				24.3446	3.93847
23.5993	5.84702				29.2976	0.99476
25.8539	4.07946				29.1607	1.58877
22.4	5.33884				25.0742	4.79288
26.0331	6.3375				22.5969	5.23428
21.768	3.44383				28.7415	1.51469
23.3597	5.65453				26.7393	4.8249
22.2574	4.62653				26.2897	3.11938
22.4928	2.64976				23.7346	3.95369
26.3987	4.38281				24.1703	4.48762
22.8182	5.13084				23.8289	5.11813
26.7182	4.34774				23.9652	4.45361
25.0359	2.72966				29.3691	1.55443
23.9566	1.95285				25.6018	1.81429
23.238	2.62086				26.0223	1.81868
22.8716	6.02189				26.1335	4.55114
22.218	5.91342				25.5329	3.49233
26.7687	4.13554				27.7246	0.58947
25.0217	3.60843				26.664	3.10243
23.2841	6.75142				24.4414	2.90466
22.0842	5.96328				22.1625	4.68834
25.3757	3.68735				30.153	1.32289
24.1317	3.69876				27.9831	2.67952
23.6708	6.22548				28.7746	3.6213e-14
26.8573	3.6022				23.585	1.48789
23.3488	3.60224				30.2193	3.43078
21.3707	2.98422				25.6128	3.62711
22.7022	5.23429				22.9639	4.71784
24.2638	3.51776				22.7875	4.18594
27.2672	3.00872				23.9808	5.7736
26.993	3.62073				27.9976	1.07995
22.4148	4.28101				22.9477	3.81693
22.5511	4.00954				28.2644	-1
21.4037	3.55634				27.3225	3.46138
24.2897	3.61426				25.6379	0.611227
23.6871	5.2826				24.3558	0.33113
26.0149	3.19042				27.0139	3.21796
23.7111	3.40937				28.3364	1.38968
22.8557	3.36368				30.1747	1.76334
22.8186	5.97889				26.405	3.70546
22.3556	4.46812				25.4064	-1
24.6691	5.88268				22.1609	5.4675
26.0008	3.56267				27.2652	-1
23.4382	5.98726				26.8302	-1
21.8355	5.12186				24.9533	4.04078
26.8643	3.99246				24.1731	4.58473
21.2422	4.66615				29.0048	1.74307
22.6498	2.41184				28.8163	1.31159
21.2212	4.53231				28.9419	-1
25.5785	3.26543				26.1556	3.78195
26.0491	3.08272				26.7176	1.57326
21.7147	2.92171				24.4593	2.28602
25.1645	1.61943				23.9999	3.88341
20.5438	4.22268				24.3261	5.94319
24.7406	2.51822				26.7552	3.49454
24.6518	4.2603				27.0313	1.86135
22.5644	1.613				25.909	3.75217
28.0495	2.29105				28.6434	1.2508
23.9866	4.14745				26.576	-0.80133
24.4988	2.89683				27.4721	0.88316
25.9288	2.69822				21.8873	5.17837
25.4339	4.43219				26.3363	3.82796
21.8616	5.01163				25.1352	4.15784
23.1458	2.62809				27.0668	2.78578
23.9514	2.92481				24.874	3.97561
24.2669	4.12547				23.8106	4.12667
24.6612	3.29812				27.5903	1.45671
26.0043	3.3483				21.5282	4.82485
23.5797	5.35172				26.7334	3.17548
24.5437	5.16849				26.7016	0.181968
22.7029	5.18727				26.1544	-1
23.3106	2.3758				26.1283	3.24642
22.7705	2.50171				27.0893	-1
21.674	5.16119				28.4296	1.2122
24.6741	1.77695				25.0262	4.30575
23.296	2.82815				27.0846	0.758296
21.3091	4.49216				25.8331	3.62254
21.5123	5.0009				28.43	2.07754
24.1473	2.9427				22.0817	4.53811
24.8258	3.5301				22.7939	4.10956
23.7679	3.03847				25.5745	3.48671
22.8211	4.7862				22.9729	4.36955
20.9167	4.75713				23.679	4.91879
22.6811	3.84318				26.3597	2.93546
22.6244	2.29892				26.4092	3.34694
23.6511	3.22163				27.1021	2.5205
22.5107	5.66285				28.2434	1.18011
22.5848	5.77857				29.6536	1.24146
24.1723	3.54469				22.1012	3
23.8092	2.92746				24.568	3.88155
25.4623	4.11111				27.5898	2.85255
22.0539	5.46879				25.0992	2.39926
22.8425	3.75419				28.0726	-0.451484
24.0096	5.30965				25.32	2.53486
26.049	2.91587				29.2071	1.11349
24.798	3.1525				24.303	5.09953
23.1858	2.80878				25.2218	3.61256
20.8989	4.17091				22.6602	4.74714
22.1521	4.64146				27.8993	0.897887
21.2208	4.22837				27.2088	2.09814
27.5972	2.65874				28.2032	1.78572
22.1067	3.52327				22.8511	4.5445
21.8341	4.27074				22.271	4.36419
23.1468	4.82586				24.4025	2.38571
26.4654	3.12932				30.0208	-1
23.849	3.69734				26.2249	3.45042
22.1341	4.1111				22.8133	3.68351
22.0171	5.98717				29.005	0.296876
24.5931	4.02685				25.6866	1.93065
24.209	4.39015				27.6422	2.06406
23.9185	4.4767				22.9527	4.70678
26.8975	3.96904				22.6908	3.75556
24.8382	3.21414				28.4763	1.02495
26.0964	5.02237				28.4929	1.61673
20.5765	3.74209				24.6517	3.16686
23.6407	3.20333				25.888	2.22045e-14
23.983	4.02904				26.6867	2.92226
23.1572	3.53378				23.1639	5.44426
22.1024	2.63132				26.514	3.59388
21.8058	3.98098				23.3977	5.0597
23.7326	4.04427				25.931	3.25539
22.7165	3.66106				26.3624	2.48428
25.5622	4.15497				26.4442	3.66917
26.3461	4.61793				29.8842	1.09969
21.4935	5.06474				25.1733	0.62723
23.3452	4.72538				24.3244	3.50264
24.4414	4.37061				24.1205	5.97002
24.0057	4.09774				23.2585	4.49344
24.3416	4.49106				25.4801	3.76979
23.9794	4.70443				23.057	3.06494
23.6213	4.28933				25.8321	3.27853
22.9457	2.69152				26.8983	3.65701
21.0215	4.32732				27.3994	1.96053
24.4096	4.64281				24.5786	3.31842
26.5014	4.70184				23.437	3.72848
24.3967	2.55				26.1472	2.38998
25.7389	1.99927				25.8192	-1
20.086	5.15757				25.8115	2.23757
24.5401	3.27881				25.9886	2.43777
20.9165	5.24656				21.6928	4.90349
25.6559	4.3621				23.6566	4.94971
25.5166	3.53681				25.6215	-1
24.2594	4.52813				25.5447	3.50386
					27.2766	-1
					26.1859	4.79
					26.5647	3.45594
					23.6305	3.71699
					27.3694	0.955744
					26.6684	-1
					24.2461	4.46495
					28.6457	0.864434
					22.4422	5.01843
					21.8665	4.99659
					29.299	1.93269
					22.2799	4.80439
					27.0089	2.84631
					25.8595	5.31805
					27.4814	0.576079
					27.3296	2.07643
					23.3895	1.81442
					28.0205	-0.218368
					26.1532	2.24073
					25.7885	2.27623
					23.1639	2.37856
					22.3367	4.09476
					26.9534	2.10156
					26.6355	3.67806
					21.9207	4.98719
					27.0025	-0.561112
					25.1017	2.07769
					27.826	0.596135
					24.5569	5.47944
					23.3343	5.80897
					21.795	4.69347
					25.5374	1.13413
					24.6329	2.48426
					25.0456	1.18573
					28.3234	2.12953
					27.0617	0.384742
					25.1578	-0.0246619
					21.5495	3.73181
					26.2355	1.96726
					26.4409	1.17974
					28.117	2.46093
					25.4714	1.89629
					31.4203	2.49446
					23.0272	2.5973
					28.949	1.78088
					23.4997	2.88952
					28	1.68308
					26.0172	3.82452
					27.422	-1
					25.1952	1.75323
					28.8937	2.6923
					26.1356	1.832
					27.649	1.52341
					25	3.20309
					23.2411	3.35998
					24.813	3.12498
					23.6563	4.88306
					21.7037	4.72468
					21.8905	4.45816
					28.3905	2.78631
					25.4119	3.43244
					21.8785	5.1237
					22.0452	4.97348
					22.5045	4.19386
					26.3115	1.89849
					22.356	3.48728
					27.0241	2.78596
					23.5033	2.56092
					25.4577	1.8741
					21.5709	5.25179
					20.1458	5.43216
					28.742	2.25088
					27.0769	2.42052
					25.4517	1.07867
					22.3115	3.86568
					27.4043	2.22847
					23.6467	2.51851
					27.4108	1.42506
					25.3821	1.97979
					22.9199	3.12894
					23.6023	1.83845
					27.1759	-1
					24.5173	1.68684
					23.4016	5.32686
					25.2037	3.93916
					24.8912	2.03232
					24.54	2.14519
					27.4613	2.25965
					28.3814	2.04897
					22.9146	4.76974
					23.1412	3.09806
					23.7278	2.26407
					25.8118	2.14772
					27.3002	0.363306
					21.7462	4.87611
					24.8846	1.85383
					24.6523	4.03353
					26.8496	1.4416
					22.3279	3.32752
					23.7126	1.72159
					21.6023	5.1944
					21.909	5.14041
					24.9811	0.0637651
					21.3622	5.10328
					24.7522	1.4693
					22.2347	4.23615
					22.7888	5.74248
					22.5466	3.51614
					27.6728	0.924434
					21.7435	5.55672
					25.505	-1
					27.9812	2.67575
					21.8163	4.86958
					24.9094	-0.230041
					26.227	1.51009
					24.799	3.88551
					25.8033	4.13165
					23.5813	3.09494
					27.1188	1.17637
					21.6035	4.5934
					23.0328	5.58956
					26.7628	2.20268
					26.0305	0.854659
					28.0542	1.60397
					27.1613	0.927613
					23.8403	3.48997
					24.2245	2.01674
					28.311	1.87511
					27.9366	-0.0712524
					21.661	4.96902
					27.1412	1.10195
					27.4599	2.04688
					23.433	5.10228
					22.5063	3.36133
					27.4693	-1
					23.7599	1.85229
					22.8332	4.22388
					26.5226	1.21604
					25.7637	3.54906
					23.0344	5.70264
					23.2776	3.0161
					23.5221	1.79709
					27.5404	2.48353
					27.8796	1.91861
					27.8888	2.37747
					28.0577	0.77479
					23.6551	2.36256
					24.6351	-1
					29.9376	2.99307
					23.0706	3.09013
					21.7822	4.85208
					24.161	2.24274
					24.5137	2.08692
					22.3561	4.32461
					23.5886	4.97183
					21.8769	5.02673
					25.9262	1.51942
					22.5847	5.48657
					27.922	3.1488
					27.5577	2.03909
					27.0619	2.34539
					23.7983	4.49181
					22.0145	4.10446
					24.5555	-1
					23.8474	3.83113
					21.6067	5.39846
					24	0.0429565
					26.8615	2.29398
					27.4192	3.34072
					22.9394	4.79654
					21.6862	4.90766
					24.9183	1.93663
					23.9947	1.72382
					21.4363	5.16298
					27.0845	0.286997
					28.1995	2.8644
					22.3389	4.71859
					27.7546	3.16163
					22.7237	3.14551
					21.5553	4.8506
					25.9759	2.5274
					27.2135	1.23165
					21.3992	5.19472
					26.9937	2.97969
					23.6147	2.53235
					22.5269	4.98907
					22.6937	2.97013
					25.3197	-1
					28.0754	2.21824
					21.4583	5.05582
					28.2351	1.93607
					28.4349	2.79269
					28.086	0.657045
					28.445	1.96512
					21.9831	4.30448
					28.3676	1.51412
					25.0056	2.28234
					22.1215	4.81962
					26.3428	2.34193
					28.0295	1.87463
					27.4843	1.41524
					27.1648	0.860081
					21.8957	5.23463
					24.945	3.75426
					22.4417	4.86191
					24.4073	4.69225
					29.5789	1.57807
					21.9663	3.99865
					25.476	2.37063
					27.7918	1.0463
					22.0272	5.46688
					26.1809	3.77495
					21.8135	5.06556
					21.1449	4.88991
					27.2131	1.57487
					21.3013	5.22185
					21.441	4.999
					22.3215	5.59528
					21.8683	3.97962
					27.9238	0.0570535
					23.308	5.52125
					24	-0.440037
					21.4692	4.94361
					25.9096	1.87078
					23.717	3.74633
					23.8801	2.30774
					22.8733	4.11595
					25.5679	1.14906
					22.3474	3.46248
					22.8847	5.2035
					21.8102	4.99198
					30.8061	1.96434
					23.7903	2.2655
					25.7378	1.8597
					22.548	5.38837
					25.3383	4.03064
					24.6784	1.87435
					26.3302	2.37661
					26.7578	3.53196
					28.3581	2.79921
					27.033	1.80486
					24.8253	3.72363
					25.3193	3.77788
					26.7595	2.98543
					24.1304	3.40336
					25.0491	4.8586
					25.8593	3.47253
					26.618	3.68276
					29.2042	1.34337
					27.7812	1.41009
					27.3972	0.808257
					23.8835	5.15707
					24.617	2.76209
					24.4431	3.47707
					27.5833	0.837651
					27.9584	0.907511
					29.034	2.49975
					23.8995	2.75533
					24.104	2.59498
					24.2138	5.5078
					24.2061	3.66545
					26.4445	3.73105
					24.1508	3.32907
					24.2065	3.02669
					28.841	1.52379
					27.2072	1.66774
					28.6517	2.02456
					28.7911	1.21706
					22.1301	4.61996
					28.9156	1.13613
					22.3937	3.63214
					23.5282	2.70212
					23.5403	2.72595
					25.7492	1.58546
					26.8612	3.73004
					24.9318	3.42542
					27.01	-0.75611
					24.9458	2.77218
					26.527	3.7602
					23.93	3.20895
					21.8731	4.83577
					25.6137	2.21412
					24.7478	-1
					29.8911	-0.958807
					26.5706	3.51656
					25.2206	2.35048
					23.9098	2.00879
					28.7994	2.74268
					26.8194	2.94892
					20.386	5.5136
					21.3003	4.28735
					26.5602	4.01741
					28.762	1.98907
					23.8901	1.37901
					27.0713	0.0911979
					27.5928	2.48776
					25.2666	3.64131
					25.692	2.45352
					22.2138	4.66731
					24.2772	3.84825
					28.9347	1.85661
					25.8789	2.67293
					22.3653	5.41432
					23.4113	3.19446
					24.9616	1.1326
					25.9778	3.00901
					25.1437	3.78573
					27.9025	0.326221
					23.692	1.93143
					28.9139	0.689001
					24.4444	3.89188
					29.5838	1.05574
					25.1869	0.0188544
					25.2591	2.10609
					25.1761	2.48201
					25.9729	3.81547
					25.8004	3.84162
					24.913	3.01405
					24.9953	3.98206
					22.5815	5.2603
					24.2348	3.66236
					26.4924	3.4375
					25.9523	3.79794
					26.2432	4.01733
					22.4858	3.89792
					28.9936	1.47864
					27.8723	2.11734
					26.0207	1.02439
					25.8841	3.02172
					26.9174	-0.175273
					27.8173	2.30819
					23.7148	1.95111
					24.2071	3.95394
					24.9136	1.87107
					23.8002	3.11938
					25.1682	3.97202
					23.5541	1.79061
					27.1587	-1
					26.2018	2.91192
					23.6186	2.18906
					24.363	3.74773
					27.6458	1.99704
					23.6127	3.57915
					24.0247	2.65796
					28.3722	0.455926
					24.8296	3.66158
					26.8221	3.1325
					22.0311	5.79377
					24.6665	3.96753
					23.8115	4.31782
					24.6655	1.55643
					24.0573	2.77656
					28.014	2.11496
					25.6889	2.49858
					28.065	2.7768
					26.0057	2.52584
					25.9322	2.30697
					25.3435	3.8351
					26.4016	3.26229
					26.2922	2.51573
					27	-0.419328
					26.8495	2.55531
					24.553	3.06638
					25.2262	1.93072
					25.5246	2.79723
					24.1788	1.76384
					21.3644	5.14896
					24.7938	3.89071
					25.7212	2.28446
					24.2228	2.08807
					24.9879	3.58441
					25.4635	2.56358
					23.8074	3.21078
					24.9192	2.22133
					24.2285	3.07935
					27.4504	2.12373
					26.6817	2.46986
					26.6083	-1
					26.3048	0.0180781
					24.1798	2.82157
					23.2881	3.89968
					22.4067	3.64628
					24.3381	4.04482
					24.1571	1.94767
					21.1939	5.11968
					27.6251	1.73452
					28.7316	2.23597
					28.123	-1
					23.4053	3.46914
					28.1131	0.741505
					21.6383	4.9697
					24.8119	2.37498
					26.2763	-1
					23.9889	3.11352
					23.6631	2.19868
					25.128	2.27988
					24.1198	2.08069
					25.809	0.186591
					28.3018	0.269854
					25.4641	2.21664
					25.9119	2.46012
					28.216	0.851772
					27.0798	2.46108
					24.0367	2.21877
					24.264	2.51935
					24.7063	1.52699
					25.2316	1.88142
					26.2545	2.44021
					24.7557	3.427
					24.548	1.68826
					25.0822	4.31127
					24.3064	2.65844
					25.5025	5.10567
					24.234	3.8756
					24.9845	2.2726
					27	-1
					26.9664	2.1487
					27.1397	0.356728
					26.6313	1.95913
					22.0015	4.70438
					27.0257	2.28253
					23.2579	4.23041
					23.7304	3.13302
					21.3996	5.35515
					24.2471	3.95994
					21.3449	5.01448
					27.5453	-1
					23.6079	3.2689
					24.5263	2.16124
					23.9312	3.8023
					24.782	2.60976
					27.1137	6.40301
					25.5171	3.12315
					24.6179	1.25532
					24.181	3.21112
					24.9151	2.03687
					22.8553	3.97295
					27.2839	2.83382
					22.5217	4.07506
					24.3572	1.59425
					24.142	3.6977
					25.9685	4.4971
					30.0592	1.07403
					23.9638	2.56111
					23.6511	2.70949
					23.9312	1.985
					25.2121	3.94288
					24.7438	2.2863
					20.8727	5.07985
					24.2271	1.80569
					24.4773	3.38381
					24.6972	3.05556
					24.3501	1.64124
					25.3569	1.02848
					24.6689	2.25598
					24.6713	4.44204
					23.9992	4.11909
					24.0234	3.20661
					27.4433	3.39849
					26.8052	2.33738
					28.3227	4.69546
					25.6285	2.11565
					26.0899	1.52697
					26.8271	3.83055
					24.21	1.54512
					28.3277	1.00648
					27.1137	3.77773
					25.9235	1.15371
					25.3841	3.77915
					24.2105	2.96802
					25.1168	2.14965
					22.5643	3.87841
					24.3788	5.3496
					23.4182	2.96195
					26.83	2.20912
					27.5167	3.84431
					24.9757	1.75619
					23.8928	3.37846
					24.4945	1.96139
					24.5637	1.98166
					29.8158	1.09635
					27.8018	3.16182
					25.8897	2.15236
					23.5387	3.3164
					26.7876	3.62684
					27.6237	1.75171
					28.1471	1.99489
					21.7076	4.85497
					24.2231	1.93374
					25.2946	0.713576
					24.9737	2.83532
					29.0354	2.13826
					24.0037	1.48152
					22.2256	3.43537
					24.5584	2.00549
					25.5892	3.79325
					26.0996	2.26457
					22.9402	2.64279
					24.6282	2.29212
					28.9322	1.65748
					25.612	0.012672
					24.3492	1.32246
					22.693	2.89487
					27.3934	3.43452
					23.9796	4.42875
					29.0375	1.63609
					24.0471	1.74772
					25	2.27073
					26.8928	0.99059
					21.068	4.2799
					26.8474	1.42006
					21.3959	4.47106
					25.2255	3.36498
					24.0531	4.50566
					27.9199	2.20308
					26.5396	2.55686
					23.0921	3.19996
					23.3608	3.04936
					24.931	1.57982
					25.6361	2.25702
					22.33	4.20858
					22.1372	4.00724
					25.0924	1.91735
					23.7685	1.48511
					24.1661	1.73107
					23.6751	2.62339
					26.4553	1.38305
					23.8965	3.60093
					24.2956	2.4967
					27.4453	1.03507
					26.5826	2.4826
					28.0554	2.71852
					26.1008	2.20099
					28	2.26092
					27.1956	2.42072
					26.4183	3.63389
					24.9565	1.90102
					25.6251	4.1692
					24.0898	1.52191
					22.5793	3.63749
					27.035	2.7442
					27.4338	1.66912
					28.0831	2.6916
					23.7501	1.74119
					24.7348	2.04559
					24.5569	2.18245
					21.5342	5.5182
					20.9601	5.30763
					24.8958	0.927393
					23.1255	2.40155
					28.7643	2.04784
					24.1049	1.19062
					21.8908	4.34469
					21.6976	4.22161
					22.1838	3.43702
					24.7682	1.788
					22.4368	3.4857
					25.1293	2.48508
					23.9331	1.93274
					25.474	2.52666
					24.1376	1.4701
					27.9152	2.54284
					24.7039	1.5199
					24.8548	1.78581
					23.5716	2.36182
					25.2363	0.265471
					27.7657	2.34951
					29.27	1.46614
					24.1867	1.91523
					22.131	3.85028
					26.042	4.52427
					23.8699	2.93929
					22.2966	3.35697
					26.311	2.52679
					26.0542	1.69726
					23.8184	2.39949
					21.966	3.73256
					24.5896	1.68728
					24.7522	3.56334
					23.1918	3.08556
					24.7097	1.80093
					26.0748	-0.407057
					25.5948	2.0305
					24.062	2.21419
					28.7476	2.30665
					24.0096	1.88424
					24.4036	3.56841
					25.0486	2.23189
					25.8566	0.732868
					25.8612	2.20104
					24.968	1.28092
					24.6262	1.93083
					27.6705	1.81385
					26.0419	2.5839
					24.362	1.70467
					23.6418	1.82774
					24.3806	2.11648
					24.2966	1.15567
					25.037	2.48842
					24.9701	1.92695
					22.8127	3.16543
					25.1513	1.91344
					26.3402	2.15182
					23.8689	2.62304
					21.257	4.2776
					26.6908	2.41365
					24.5237	2.73431
					22.5587	3.66909
					23.4114	2.79588
					25.2721	1.94493
					24.782	1.77546
					21.7099	5.00898
					28.0888	-1
					27.0424	2.96851
					24.2079	4.11764
					24.9239	1.53309
					25.3675	1.72414
					23.844	1.8987
					26.2451	2.36868
					23.0037	3.99964
					23.7722	2.32496
					23.0979	3.67069
					26.2418	1.20938
					26.9353	2.10777
					23.6417	2.38747
					23.0678	3.18552
					21.6137	5.04057
					26.4087	2.11952
					25.3406	3.18667
					25.0071	1.81948
					22.8365	4.92959
					24.9436	2.2237
					21.7468	4.53048
					24.3821	2.21029
					25.5563	-1
					24.761	1.90383
					22.5477	3.53745
					24.2448	2.53829
					27.9863	2.45419
					26.2982	1.81096
					25.7495	2.5039
					27.2748	-0.10404
					23.5778	3.55797
					25.2486	1.89628
					27.4242	2.21618
					27.4311	3.29782
					27.5223	0.423011
					26.5218	2.01988
					24.7227	1.4517
					21.9133	2.73693
					24.4303	1.99363
					26.0079	2.10276
					24.5066	1.63184
					24.2579	4.95729
					21.7215	4.82976
					23.0119	5.44713
					25.2256	1.06432
					26.4657	0.512389
					25.3833	-1
					22.4525	4.04854
					25.3003	4.21294
					25.1775	2.60364
					26.654	1.58919
					22.605	3.98531
					23.4074	2.8202
					25.4405	1.88379
					25.2527	1.02859
					24.6525	4.12981
					22.4581	3.82616
					26.1215	4.13661
					27.4583	-1
					24.7131	2.80753
					25.0949	1.77094
					24.5431	1.96631
					24.5521	2.17789
					26.7412	4.18632
					25.6731	2.52068
					24.2689	2.41904
					23.4556	2.59179
					24.2362	1.90014
					24.6695	1.7668
					23.7018	1.42105
					25.2804	2.82959
					24.4706	1.60673
					24.5963	1.82523
					22.9252	3.59082
					27.5868	1.79203
					24.7579	1.62491
					26.4281	2.39476
					26.7804	-1
					23.8981	2.68381
					25.6528	2.13245
					24.9601	3.36718
					24.1289	2.5211
					24.7022	2.17056
					24.5892	2.08225
					24.7113	3.85284
					25.7697	2.66341
					24.9826	1.97574
					24.9115	1.87475
					24.575	2.01972
					24.9521	1.92296
					25.5969	2.18614
					26.0867	0.452298
					24.0633	1.72625
					24.7427	2.06822
					23.797	3.30101
					26.3601	2.49358
					26.0611	0.604827
					24.0698	1.66603
					24.7939	4.21061
					24.3999	1.8193
					24.876	2.11332
					25.403	1.48102
					25.676	2.96445
					23.3135	3.23686
					25.6857	2.17215
					24.7789	2.81346
					25.2717	2.83812
					24.3967	1.36021
					25.0404	2.0846
					24.6048	2.16437
					24.807	0.964874
					25.6664	2.31753
					24.4587	1.6141
					24.4781	1.63658
					25.6779	1.64313
					24.3683	1.91616
					24.7635	2.06605
					28.9924	2.60631
					27.2326	0.527855
					26.2401	1.84458
					25.2864	4.21217
					26.0755	3.19297
					19.7555	4.77241
					24.8408	3.20139
					21.4109	4.03724
					26.5736	2.19952
					24.1481	3.13562
					24.9986	3.94219
					28.6652	0.492699
					26.2171	3.61196
					23.8328	2.76954
					23.2072	5.62533
					27.933	2.58905
					22.399	2.56517
					24.6916	0.557967
					24.5904	1.94818
					28.6674	0.891823
					21.7845	4.47937
					28.3454	-1
					25.457	2.46021
					23.5715	2.45618
					27.792	-1
					27.622	3.1685
					26.4074	2.00777
					24.6227	2.72599
					22.1929	2.09115
					22.682	3.01152
					25.4439	2.23718
					27.6978	1.02439
					25.951	4.57241
					23.2083	2.07241
					25.1578	2.48803
					24.4108	3.13653
					24.3348	0.995571
					26.5942	1.08479
					25.6713	4.12014
					21.7732	4.85418
					24.7945	3.95287
					22.4591	1.79357
					21.7757	3.62181
					23.0251	3.55494
					22.673	3.70442
					26	3.4418
					22.8502	4.38911
					20.9765	4.852
					20.4463	4.75191
					24.2187	3.47789
					23	3.03612
					21.2334	5.62892
					21.9433	3.91479
					24.8888	1.10357
					27.1942	1.78003
					23.6744	3.24835
					22.8608	4.11308
					25.0216	1.60522
					21.879	5.08236
					23.0205	1.41467
					22.3057	3.21452
					23.0463	3.36313
					24.1135	4.37345
					26.206	-1
					22.479	2.59685
					20.8167	5.18898
					25	2.83961
					23.1326	3.37274
					23.3404	2.7355
					24.817	0.769309
					25.6303	3.0938
					23.843	2.08611
					24.3086	2.7539
					26.4535	0.177396
					22.9815	2.06146
					27.8654	0.981269
					27.7849	1.35749
					21.2903	5.20341
					26.563	4.53753
					24.3634	0.511848
					23.4853	3.56998
					21.8355	5.17134
					27.5504	0.25424
					24.7008	3.73137
					20.8785	3.49467
					23.5245	1.66871
					27.0999	0.347355
					24	-0.104702
					24.5115	4.70832
					23.2564	3.8312
					22.6612	3.70378
					25.1479	-1
					23.1468	2.04101
					23.4418	3.98257
					28.2068	1.70587
					23.9103	3.49303
					23.7395	3.43979
					23.6243	3.40689
					21.1121	5.02316
					24.1901	2.7902
					23.0735	4.04195
					27.0332	3.15072
					21.7925	4.48899
					28.9224	-0.831596
					25.1444	-0.539532
					24.401	4.02339
					27.7428	0.983595
					20.963	3.4451
					24.7278	3.09999
					25.7441	0.0305136
					27.5034	1.31409
					24.1968	4.23298
					22.6209	2.42045
					25.4699	-1
					23.7289	2.33983
					24.0045	2.70407
					28.4018	1.58968
					23.5908	3.1873
					24.0306	4.03283
					25.0994	2.84032
					24.4146	1.28513
					28.6994	2.66171
					22.0729	4.13685
					24.677	2.70629
					24.5391	1.57557
					23.0731	3.99863
					24.5045	2.66716
					27.1479	0.504918
					23.4237	0.906426
					24.0918	2.67391
					24.3878	2.11733
					23.8042	4.10001

## Sheet: Fig4c
-0.0857436	2.07947		Column A represents the X coordinates of OFF cells normalized cortical space		0.384351	0.634123		Column F represents the X coordinates of ON cells normalized cortical space
-1.59603	0.733325		Column B represents the Y coordinates of OFF cells normalized cortical space		1.8577	0.190588		Column G represents the Y coordinates of ON cells normalized cortical space
0.231843	-0.216152				-1.16521	0.137004
0.365053	1.32325				-1.05851	1.59447
-0.600097	1.14421				-0.210302	1.14685
-0.423892	1.03522				-2.35531	1.21416
-0.95895	0.863618				-0.26589	1.30832
-1.66924	-0.225098				-0.904497	1.09003
-1.01456	1.03515				-0.144699	1.28166
-1.75629	0.971344				-0.649608	1.07294
0.305762	0.52127				-1.47486	0.655727
-0.85661	1.44561				-0.499476	0.97
0.157802	0.0575699				0.0462664	2.00842
0.549186	0.317174				-1.7343	1.39833
-0.330856	1.96281				0.465588	0.968358
0.145964	-0.194367				-1.60013	0.490336
1.31088	0.0406783				-0.0488616	0.808091
-1.40416	0.522305				-0.0707949	0.941541
-1.55003	0.843271				-0.948388	0.602981
-0.189488	1.96785				-0.638577	0.810644
2.02653	0.152028				0.544884	0.771645
-0.383367	1.57382				-0.766875	1.34483
-0.172118	1.79957				-0.850999	-0.250365
1.05856	-0.30691				1.87439	0.62086
0.501126	0.0380484				-0.763235	0.517176
1.02648	1.04093				0.175851	1.69907
0.500024	1.19473				-1.47005	0.464819
-0.461261	-0.0736863				0.618218	0.618477
0.305737	0.903956				0.129547	1.19706
-0.731506	0.871593				1.53569	0.235117
1.30887	1.96172				-0.103902	0.889349
-0.0195199	-0.213487				-1.64846	-0.314301
-0.944925	0.679239				-0.4196	1.68134
-0.0872297	-0.108998				-0.0542401	0.613767
-1.71001	0.933529				0.184854	1.08153
0.888933	0.14509				0.316146	0.754935
-0.384531	1.42082				-0.948971	1.2335
1.57397	-0.124408				0.82945	1.85304
-0.014369	2.25251				-0.0420581	1.08579
-0.788403	0.789608				-0.474806	-0.321009
0.601115	0.75214				1.11545	0.439767
1.35592	0.609197				1.26519	-0.295559
1.86363	0.796774				-0.728734	-1.05155
-0.583074	0.342189				-0.386475	0.773774
1.10816	0.153395				-2.05041	0.867698
0.203407	1.94854				-0.8046	0.851442
1.42662	1.1019				-1.08323	0.856997
1.33389	0.955488				-0.218356	-0.175185
1.42117	-0.109965				-0.309932	1.42259
-0.0908081	1.3336				-0.319099	0.659832
1.48619	1.10707				-0.153435	0.915976
1.02611	-0.382606				-1.09679	0.0408141
1.32061	0.103384				-0.516972	1.1459
0.291458	0.326922				0.73394	-0.0916214
0.705328	-0.505817				-0.184947	1.49061
-1.07259	1.43441				0.412351	0.672348
1.42558	0.57157				0.0032673	0.880928
1.69152	0.885989				0.423901	0.394058
0.472969	-0.684063				0.931934	2.43377
0.455951	0.615074				0.150938	0.36664
0.769637	2.41636				-0.887518	-1.01511
1.32596	1.13284				0.935496	-0.235351
-0.0558997	-0.415619				1.80186	0.941682
1.64295	-0.278365				0.223538	-0.903926
-0.426523	1.00286				-0.540736	-0.752402
-0.932624	1.23241				-0.685641	1.14144
0.932991	-0.807613				-1.74775	1.30135
-0.736046	1.10489				-0.721176	1.22862
0.0624798	0.855779				-0.549414	0.941366
0.622739	0.410694				-0.0255426	0.506408
0.911946	2.37389				0.124281	1.11006
-1.37905	0.477157				-0.688617	0.508941
-1.04535	-0.0422175				0.0234703	0.180759
-0.365152	0.947384				0.326009	1.27354
-1.01785	-1.23844				-0.00398023	-0.393165
-0.0979079	0.447468				0.832011	2.05809
-0.124424	1.40049				-1.0838	-1.13183
-0.963997	0.951509				-0.498589	1.29744
-0.492618	1.02357				-2.25231	0.761874
-1.5217	0.752878				1.27846	-0.504166
-0.138498	1.8913				-0.532806	0.997245
1.02935	-0.00309068				-0.79536	0.167839
-1.24735	1.57263				0.307487	-0.0584861
-0.892163	-0.347245				-0.25303	0.0105307
0.954853	0.471371				-0.182804	-0.015963
-1.27661	0.201119				0.184898	0.672633
0.266244	1.41996				-1.39328	0.377103
1.78457	-0.387914				1.15624	-0.0238931
0.556731	-0.0419296				-0.991302	1.30282
0.234893	-0.299261				-0.594127	1.31787
-0.133686	-0.835883				1.43282	1.79197
1.55266	-0.100389				-1.55901	1.32429
-0.787434	1.63395				1.98793	0.266475
0.359455	0.786633				-0.562838	1.20781
1.21107	1.51891				-1.35494	0.425265
1.39373	1.02634				-2.07314	1.08142
0.409752	0.808334				-1.34893	0.242139
1.76602	0.299593				-1.33215	0.823455
1.36903	-0.0322132				-0.122593	0.161793
0.338584	-0.752711				-0.997187	-1.08935
-0.548537	0.535318				-0.12711	-0.125272
2.09754	0.0565432				-1.86978	1.11415
-0.283392	1.88267				1.76894	0.414641
-0.346357	1.84596				-1.83781	1.27819
0.413753	1.25302				-1.42085	0.616037
1.16264	0.077872				0.184198	1.24193
-0.224739	0.406708				-1.51311	1.26267
-0.0851075	-0.232616				-1.27422	0.609122
-0.860564	0.599486				-0.724464	0.0708348
1.78037	0.812459				0.299956	0.0918277
-0.156738	0.687874				-0.35195	0.477883
0.288688	-0.306396				1.2094	1.96681
-0.228471	1.99163				-1.85497	-0.00172882
1.64403	-0.501815				-2.02196	1.15686
1.11724	0.188942				-1.82739	0.430833
-0.632587	1.61197				-0.217111	0.79254
0.38118	0.926592				-0.48225	1.5885
-0.391508	0.631738				-1.85247	0.685933
1.43439	0.913515				-0.349977	1.13201
0.861116	-0.265053				-0.822385	-0.161492
-0.14238	2.00224				-1.72629	-0.298239
-0.149153	0.827714				-0.368486	-0.483885
-0.184153	-1.0887				-0.181491	1.23687
0.897664	0.122424				1.84536	0.332004
-0.0272549	1.968				-1.3326	1.41091
-0.16817	2.10138				-1.84632	0.987792
0.0448648	2.16479				0.27809	-0.656921
1.25026	1.72122				-0.855896	-1.23557
1.00061	2.30764				-0.183996	-0.742569
0.0108008	-0.485546				-1.62308	1.23476
-0.345667	0.929074				-1.6795	-0.187358
1.71886	-0.32157				0.120143	0.706939
-0.833787	-0.419809				-0.753506	-0.447331
1.00671	-0.869628				1.07474	-0.647701
0.642092	1.08501				0.736056	2.52799
-0.681387	-0.40235				-0.966017	-0.818672
1.54202	1.11312				0.443174	-0.731969
0.283481	-1.23208				0.375625	0.558036
1.06109	2.14991				-1.1515	-0.550551
1.58502	0.923676				-0.620908	-0.568456
0.109386	-0.162593				-1.27894	0.0807482
0.323438	-0.285258				0.633527	1.15645
0.225551	0.0177341				0.0521208	0.801406
0.703127	0.712723				-0.71887	1.29857
-0.0474751	0.0154027				-0.689196	-0.311391
0.309887	-0.361463				-0.881594	0.978117
0.582734	0.344733				-0.169187	1.55512
0.458948	0.874272				1.93479	0.16715
0.345179	1.35405				-0.97616	0.208043
0.519474	1.04094				0.246419	0.611836
0.263439	-1.08424				-1.137	1.82046
0.493143	0.633347				1.13651	1.89636
0.613376	0.707138				1.25541	1.96548
1.63521	-0.321943				-1.02915	1.12239
0.418249	0.487525				-2.22808	0.640347
0.50314	-1.18821				-0.196414	0.697334
2.42285	-0.273771				-0.818737	0.432537
0.900563	0.349988				-1.0684	-0.268085
1.71605	-0.178239				-1.67171	1.43702
-0.540327	-1.80026				-0.765166	0.990175
0.0509863	1.90929				0.980722	2.65692
0.492255	-1.3898				-0.163041	1.0345
-0.561357	1.55972				-2.12944	0.881975
1.1046	-0.453104				-0.445792	0.380045
0.322272	-1.13605				-0.42556	0.0418515
1.62446	1.35169				1.16359	-0.424399
1.72048	-0.565915				-1.46955	1.14347
1.16861	0.145147				-2.22245	1.19529
1.0931	0.549532				0.0242283	-1.17761
0.805438	2.72293				-0.880328	1.09617
0.191893	0.125142				-1.53826	0.399047
1.44638	1.44113				-2.30236	1.11599
1.30028	0.37642				-1.62679	-0.257935
2.03211	0.599818				0.438002	0.540393
1.07531	0.413898				0.365285	0.41779
1.08158	2.09424				-1.80173	-0.0942842
-0.400075	1.51697				-1.67234	1.30129
1.55943	0.826066				-0.111351	0.941293
0.356536	2.08973				1.92328	0.1045
0.689046	-0.216582				-0.838789	0.995374
1.20967	2.11385				0.058623	2.03268
1.46296	0.964486				0.37445	0.672944
0.262403	-0.830568				0.838418	0.722541
-0.449131	1.40605				0.108693	1.90997
1.51459	1.33803				1.93338	0.514665
-0.199437	0.265728				0.609625	0.693323
-0.882406	0.0188928				-1.59204	0.390359
-1.08035	-1.5298				-1.11713	0.0421497
0.0431095	-1.59164				-0.425914	-0.412231
1.17949	2.13344				0.234785	1.12286
1.88448	0.748206				0.0121578	0.143652
-0.42326	1.23471				-1.41814	-0.537953
0.0158205	0.685703				-0.620393	1.02142
1.36457	1.57888				0.290119	-0.934177
1.58693	1.0618				2.02726	-0.304189
0.547939	-0.193458				-1.97514	0.776264
0.370544	-0.406143				-0.403092	0.570055
1.11968	2.09509				-1.33525	0.540479
0.14804	1.12926				-0.312044	-1.66033
0.558547	-1.24743				-1.50469	1.24032
1.69084	-0.61013				0.0564024	-0.519953
1.60512	-0.25106				1.22309	-0.791423
0.32485	0.0623315				1.24495	-0.707
-0.786812	1.31509				1.30492	1.51721
-0.294024	0.870853				-1.15212	0.174434
1.24476	-0.560935				1.19575	-0.687386
1.22571	-0.940141				-1.14758	0.735513
1.16682	-0.513034				-0.0917635	1.11229
0.382828	-0.339302				-0.898318	-0.917514
1.22941	2.10339				0.0705919	-1.13194
0.0150178	0.81888				-0.988054	0.355692
0.420862	-0.125679				-1.27464	0.394021
0.550944	0.581173				-2.01899	0.993588
1.56451	1.14509				-1.04959	1.09142
1.77284	-0.368774				-0.689408	-0.550877
1.28897	2.11768				2.14416	-0.249912
-0.156652	0.286893				-1.1853	-0.696393
0.967755	2.07511				-0.680636	-1.05121
1.74006	0.306204				0.37151	0.571343
-0.576938	1.36165				0.534761	0.764953
1.96983	-0.475729				-1.62914	0.899875
0.185511	-1.68511				-1.42161	0.561265
1.92777	-0.69784				-0.796422	-0.339988
-0.0956862	0.182285				0.0575587	0.994228
-0.667388	-0.046996				-0.878048	-0.085467
0.00107224	-0.43968				0.179899	-1.17276
-0.515393	-1.81485				0.53089	0.0936978
0.789372	0.294158				1.0193	2.40859
0.74072	-1.31135				-0.331972	0.680855
-0.145854	0.212343				-0.749945	-0.0862821
-0.24488	-2.02683				0.18784	1.10871
-1.09331	0.692321				-1.36527	0.0608856
1.64994	1.37572				-0.92841	-1.06894
0.0343065	0.00284471				-1.11042	-1.32947
-0.741046	-0.579647				1.97463	-0.0155508
0.103571	1.08453				-0.00565268	0.681581
1.8821	0.00534683				0.222148	1.30682
0.375318	-0.730687				-0.702449	1.02667
0.399783	-0.0882758				0.441405	0.788981
0.184937	-0.319001				0.699813	0.463144
0.849096	-1.1582				-1.11844	0.625697
0.144433	1.02256				1.49774	0.724855
1.29549	2.05796				-0.832595	0.114099
1.20192	2.32863				-0.636674	-0.237226
1.59003	-0.934586				-1.09749	-1.01922
0.20195	-0.456323				-0.265937	0.151387
0.0939234	-1.64489				-1.12208	-1.56538
1.63788	0.790538				-1.29354	0.143522
0.188726	-1.00157				0.453405	0.872702
0.887594	-0.666488				-1.34329	-1.09728
1.68193	-0.0611679				-0.162899	0.925138
1.82823	0.35882				-1.21936	1.47181
0.430993	-0.727198				1.90293	0.230233
-0.270287	0.356864				1.17645	-0.558188
0.564902	-0.29364				-0.195448	0.839896
2.153	0.49505				1.37779	0.772391
1.52206	-1.10426				0.880666	1.7919
1.1294	0.418883				-0.660561	-0.0248443
0.359462	-0.604167				-0.0955556	0.826565
0.425806	-0.454683				-0.705839	0.190232
1.33042	1.73722				-1.48423	-0.201168
1.23446	2.07421				-1.40715	1.38929
0.46292	0.0223229				1.37475	-0.685533
0.447987	-0.670375				0.542133	0.581063
0.0848578	1.55506				-1.22274	1.63261
1.63606	1.30797				-0.230529	-0.669798
1.14773	0.0746061				-1.38111	-0.26121
1.1877	1.93457				-0.366796	-0.760617
-0.969148	0.157147				-1.22185	-0.0233797
1.06673	-0.541714				0.710301	1.8579
0.432806	-0.791253				-0.216716	1.23671
0.854028	0.233679				1.81977	-0.396077
0.353507	-0.787232				-1.09272	-0.196614
1.54949	1.3053				-0.800568	0.195208
-0.897107	0.989861				-1.2061	0.830338
1.86537	-0.505098				1.59519	0.146685
1.10121	0.00330211				1.49627	-0.576876
0.76585	0.582299				0.12313	-0.862191
-0.888092	0.888346				-1.30667	0.280695
0.532781	-0.168075				0.0069173	0.998462
1.24114	-1.25972				1.10889	-0.668665
1.74435	1.32693				-1.42093	0.377252
0.251665	0.0575791				-0.431537	-0.53838
-0.655339	-1.69309				-1.09314	0.414113
-0.735634	0.587056				1.2881	0.536166
-0.139933	0.910519				1.32721	-0.386078
0.484059	0.572232				-1.28238	-0.363696
0.2892	0.619254				-1.37292	0.626152
0.75285	0.35605				-0.101408	-0.166156
1.41173	-0.503684				-0.555125	-1.23778
0.331974	-1.26375				-1.08138	1.06217
0.59857	-0.311462				1.60578	1.34577
0.407124	-1.9218				-0.0421908	1.45086
1.65912	1.2891				1.25536	0.891048
1.09571	-0.121273				-0.218643	0.321613
1.16746	-1.53001				-0.832284	-0.221656
-0.184183	0.778551				-0.355036	1.23904
0.0750589	0.654038				-1.86241	0.686724
2.06163	-0.875046				-0.495552	-1.4383
1.02713	-1.38271				0.194155	0.0661922
0.243131	0.144809				0.585163	2.27085
-0.878521	-1.27831				1.47795	0.32809
0.611518	-0.146501				-0.046768	0.416705
0.431225	-0.0306235				0.763804	-1.08658
0.519998	-0.152164				-0.37164	0.222891
0.992692	-0.0664297				-0.248362	1.32413
1.60624	1.23408				-1.00149	-0.407524
0.688144	1.03276				-0.0567237	-0.313343
-0.653019	1.18649				1.0273	-0.408148
0.0295555	-1.27924				-0.608331	0.0150589
-0.689857	-1.73918				-0.837499	-0.952898
2.38473	-0.561254				-0.499129	-0.533444
-0.177515	-0.586208				-0.584475	-0.185078
2.15571	-0.569034				1.78459	-0.0438394
-0.121647	1.33956				1.06445	1.6072
0.0117967	0.259721				-0.881053	-0.810252
0.233094	0.265812				-0.277002	0.827837
					-1.25788	-1.28141
					0.10525	2.20702
					-0.456815	0.886731
					0.990156	-0.325773
					-1.4822	-0.442973
					-0.850407	-1.0674
					0.898528	0.563274
					-1.71964	-0.304274
					1.87143	0.401865
					1.95274	-0.0867924
					-1.52485	0.294917
					2.00974	0.452463
					-0.484558	0.258814
					0.140065	1.9589
					-1.07233	0.0925051
					-1.04728	0.569776
					-0.242797	-1.73793
					-1.5641	-0.333457
					-1.01664	1.11565
					-1.27023	-1.18924
					0.215739	-0.161823
					0.919781	0.668365
					-0.98413	0.445368
					-0.246199	0.61399
					1.29892	-0.858394
					-1.10966	-0.80086
					-0.364191	-0.465621
					-1.60814	-0.413537
					0.48922	0.766118
					1.22276	2.17807
					1.54401	-0.708047
					-0.615348	-1.11966
					0.460381	-0.882572
					-0.614543	-0.638758
					-1.30825	0.393618
					-1.40154	-0.532656
					-1.04364	-1.64894
					0.654746	-0.794657
					-1.4524	1.44182
					-0.100448	-0.362822
					-1.19134	0.952948
					-0.417057	-0.556064
					-1.68795	0.934649
					0.373759	-0.848165
					-1.61934	0.895477
					0.383324	-0.59444
					-1.23575	0.0714867
					-0.40468	1.29086
					-1.09462	-0.161382
					-0.427593	-0.707078
					-1.40032	0.67306
					-0.901677	0.057678
					-1.21108	0.537231
					0.120406	-0.587413
					0.491476	-0.757425
					0.436486	-0.298429
					0.702017	0.491921
					1.27243	0.182386
					1.31881	-0.767054
					-1.53947	1.32142
					0.446562	0.612854
					1.89981	0.622074
					1.34632	0.405162
					0.404848	0.818215
					-0.80807	-0.153916
					1.28902	-0.539942
					-0.858145	0.681706
					0.0696809	-0.879081
					-1.17454	-0.661786
					2.21359	-0.3085
					2.28139	0.0541034
					-1.61096	1.23912
					-0.621064	0.107813
					-0.840949	-0.984456
					0.821853	-0.386438
					-1.06981	0.166653
					-0.119887	-0.625382
					-1.28795	-0.0521446
					-0.436098	-0.607257
					0.81561	-0.905439
					-0.393902	-1.77165
					-1.51176	-0.57497
					-0.416972	-1.36412
					0.776215	1.78606
					0.0460573	0.191541
					-0.353388	-0.820543
					-0.162805	-0.737206
					-1.07284	0.301317
					-1.20612	1.04568
					0.680913	0.639158
					0.582847	-0.950839
					0.141986	-0.717216
					-0.893685	-0.23649
					-1.3147	-0.32918
					2.10207	-0.360407
					-0.517957	-1.38432
					-0.130621	0.934856
					-1.2745	0.606685
					0.681254	-0.737349
					0.0155904	-1.1183
					1.42265	0.803184
					1.98577	0.0459514
					-0.898022	-2.06214
					2.02673	-0.142366
					-0.332105	-1.24056
					0.912908	-0.120113
					1.03663	2.50609
					0.912222	0.241622
					-1.34662	0.50196
					1.66779	0.968725
					-1.31273	-0.895128
					-0.909154	1.40563
					1.98388	0.17676
					-0.658733	-1.94204
					-1.06766	-0.0182757
					0.13202	0.352007
					-0.272596	1.168
					0.560124	-0.692554
					-1.19845	-0.897871
					1.57309	-0.641076
					1.05314	2.21122
					-1.01317	-0.0197874
					-0.865783	-1.59135
					-1.59232	0.401176
					-1.16461	-0.519716
					0.430159	0.0535856
					-0.269971	-1.35202
					-1.47084	0.219725
					-1.65539	-0.366856
					1.75181	0.211301
					-1.35375	0.452792
					-1.14885	-0.348659
					0.607561	0.82008
					0.767213	-0.829434
					-1.89026	0.805253
					-0.162457	-1.73387
					0.704777	0.257814
					-1.30202	-1.3185
					-0.00445667	0.749926
					1.59272	1.57806
					0.646621	-1.25455
					-0.187339	-1.58325
					-0.980625	1.31964
					-1.45614	0.683596
					-1.34513	0.985928
					-1.54365	-0.186676
					-0.0472107	-1.01722
					-0.569251	-1.58346
					-1.85341	1.25548
					0.548725	-1.08973
					1.70531	-0.029236
					0.211455	-0.787872
					-0.166859	-1.234
					1.55684	0.287358
					0.183913	1.8514
					1.75189	0.459175
					-0.586316	-1.06658
					1.32448	1.97892
					-0.792582	0.882421
					-1.24805	0.665596
					-0.631149	0.402019
					0.297802	1.24009
					1.31375	-0.62828
					-0.733181	-1.29084
					0.436781	0.188353
					1.83938	0.649612
					-0.880423	-1.93907
					-0.415429	0.286464
					-1.04196	1.01359
					0.869177	0.641472
					1.35786	0.482678
					-0.383995	-0.91718
					-0.202588	-1.75797
					2.26042	-0.286493
					-1.10363	-1.00328
					-1.16776	1.24048
					1.65923	0.67278
					-1.13593	1.53496
					0.681877	-0.311952
					2.0236	0.107826
					-0.902373	-0.166843
					-1.26296	-0.407244
					2.20466	-0.165507
					-0.793714	1.37639
					0.108456	-1.13751
					1.13871	1.53607
					0.632835	-0.938494
					-1.31047	-0.986336
					-1.53838	0.704208
					2.1694	0.240057
					-1.6414	0.515025
					-1.15656	1.41238
					-1.56127	-0.249685
					-1.22031	0.208065
					1.54917	-0.429586
					-1.70173	0.255103
					-0.340489	-0.718472
					1.37283	0.947122
					-0.828368	-0.331517
					-1.32192	0.299649
					-1.2035	-0.215737
					-1.40867	-0.736663
					1.88559	0.513591
					0.0876462	0.338307
					1.13629	1.4259
					0.353619	1.23711
					-1.88598	0.972729
					0.842465	-0.229525
					-0.350848	0.00295486
					-1.31854	0.00978533
					1.60128	1.04237
					-0.446308	1.31494
					1.95385	-0.0326514
					1.56701	0.667673
					-1.02872	-0.484618
					2.27272	-0.0670879
					1.86761	-0.106601
					1.25122	1.89828
					1.1823	-0.734386
					-1.46594	-0.539564
					0.840704	2.17102
					-0.781516	-1.01158
					1.64665	0.562333
					-0.333623	-0.259971
					0.623617	0.137394
					-0.0773706	-0.901937
					0.60034	0.0332501
					-0.734771	-1.52469
					0.798294	-0.45048
					0.751732	1.67414
					1.58643	1.2251
					-2.14213	0.984687
					-0.0672	-1.08072
					-0.563335	-0.300327
					1.52264	1.25733
					-0.32381	1.09775
					-0.203424	-1.05602
					-0.662067	0.015242
					-0.967682	0.986438
					-1.12209	0.882442
					-0.987482	0.501652
					-0.822481	-0.397279
					0.111527	0.128016
					-0.426716	0.189464
					0.658683	-1.00454
					0.36863	1.00822
					0.228681	0.145837
					-0.879445	0.854478
					-1.47957	0.215732
					-0.956143	0.372799
					-1.21445	0.548411
					0.673153	0.763449
					-0.281703	-0.768266
					0.581365	0.281432
					-1.34922	-0.806948
					-1.025	0.0286563
					-0.936133	0.241331
					0.452481	-0.678271
					0.118763	-0.928382
					0.915775	2.22299
					0.595299	0.430652
					-0.367357	1.15473
					0.0303034	-0.290741
					0.67274	0.325747
					-1.55091	0.65677
					-0.9652	-0.549346
					-1.51989	0.974723
					-1.57079	1.13398
					1.71385	-0.742355
					-1.83391	0.729884
					0.714327	-0.858405
					0.603899	-1.14566
					0.977812	-1.18182
					-0.626486	-0.625844
					-0.942928	0.914605
					0.419009	0.179603
					-0.781295	-2.16387
					-0.270545	-1.63956
					-0.19056	0.548273
					0.569059	-0.812057
					1.9454	0.223264
					-1.12182	-0.715463
					-0.91503	-2.00519
					-1.57617	0.963177
					-0.77325	0.957443
					-0.0983911	-0.394064
					0.092556	-1.57887
					-1.34463	0.603284
					-0.443765	0.12344
					2.33986	-0.0141808
					1.30505	-0.571333
					-0.466612	1.52624
					-1.26235	1.22107
					0.0621284	-1.18115
					-1.05676	-0.926914
					-1.12434	0.270009
					0.045144	-0.0109136
					-0.485579	-0.211797
					1.67275	-0.51884
					0.175576	0.273403
					-1.44442	0.263337
					-0.5031	-0.116876
					1.77403	0.231892
					0.999685	-0.356682
					-0.50987	-1.42747
					-0.806032	0.0446147
					0.022372	0.525581
					-1.17327	-0.211591
					-0.482148	-1.8802
					-1.25184	-0.106395
					0.569743	0.507303
					-1.57325	0.833048
					-0.584079	-1.23787
					-0.519915	-0.574438
					-0.263362	-1.00706
					-1.08557	1.49108
					-0.353968	1.2339
					-0.0163432	-0.311482
					-0.0694434	0.874592
					1.46418	1.09203
					0.355704	-0.159319
					-0.808672	0.416722
					-0.594323	1.14091
					-0.0235938	1.09461
					1.47927	-0.834976
					-2.0161	0.971854
					-1.26252	0.225832
					-0.572619	-1.61413
					-0.361024	-0.147514
					-0.873121	-1.05763
					-1.17756	0.706432
					-0.0459701	-1.73936
					0.230472	0.567647
					-0.354463	-0.887988
					0.871764	-1.13995
					0.0525252	0.848713
					0.197861	-1.36921
					-0.949838	-2.0729
					-0.599291	-0.0506798
					0.45405	-1.51015
					0.462214	0.0392952
					-1.0043	0.328011
					0.644811	0.0841411
					0.353037	-0.941664
					-1.48132	-0.563151
					0.482632	0.0877951
					-0.738072	0.989368
					2.00241	0.453038
					0.306848	1.27621
					1.0505	0.23584
					0.0832131	-1.32762
					0.801079	-1.29252
					-1.16504	0.199974
					-0.686675	-0.0904618
					-1.20485	1.35451
					-0.61501	-0.219916
					-0.271755	-0.0832264
					-0.308682	1.04861
					-0.825053	0.55204
					-0.814479	-0.199044
					-1.28947	-0.416077
					-0.462967	0.331323
					0.482989	-0.799667
					-0.450637	-0.701527
					-0.222337	-0.220467
					-0.195257	-1.80511
					2.05793	-0.0546951
					0.121179	0.201957
					-0.784636	-0.577276
					-0.0857776	-1.43612
					0.48669	0.507785
					-0.384185	-0.464163
					0.819421	-0.88101
					-0.218926	-1.41239
					0.646374	-1.09943
					-1.01362	0.411336
					-0.737011	-0.0718497
					-0.995053	-1.72188
					-1.17552	-0.979693
					0.243939	-0.744163
					1.37349	-0.691114
					1.45831	-0.942283
					0.798671	0.862819
					-0.158113	-0.960596
					2.258	-0.210955
					-1.25525	-0.248523
					-1.58673	0.599915
					-1.19545	-0.691912
					0.665639	-0.784015
					-1.41835	-0.598242
					1.65072	0.699998
					-0.227433	-0.774788
					-0.775946	-2.07442
					0.798943	-1.15995
					0.541451	-1.45314
					-0.393852	-0.763897
					-0.175055	-1.57379
					-0.748634	-1.41996
					-1.20673	-0.465752
					-0.403018	-1.47868
					-0.505882	-0.303009
					-1.53542	-0.389647
					-0.975998	1.06647
					-0.0884521	-1.5946
					0.464894	-1.42178
					-0.347901	-1.84162
					-0.580936	-0.696312
					-0.648368	-0.0964003
					0.49735	-0.355163
					0.00164799	-1.23802
					0.138498	1.26527
					0.099392	-0.577534
					0.023174	2.06248
					0.18489	-0.123727
					-0.179327	-1.34307
					-0.895237	-1.66991
					-0.932159	0.426492
					-1.15432	-0.777411
					-0.932856	-0.309367
					1.34403	-0.868615
					-0.889255	0.259434
					1.25773	-0.137186
					0.763391	-0.686182
					1.74923	0.865749
					0.828534	0.888564
					1.90096	-0.139149
					-1.29441	-0.853616
					0.937317	-1.10216
					-0.275377	-1.55959
					0.965785	-0.185616
					-0.23843	-0.6184
					0.0149306	2.13651
					-0.411721	0.925699
					-0.445037	-1.80099
					0.44916	-0.585108
					-0.300322	-1.02035
					1.40032	-0.268132
					-1.10339	0.661391
					1.37949	-0.97881
					-0.165416	-1.88389
					0.705306	0.0595959
					-0.104935	1.77754
					-1.83065	0.860871
					0.0599005	-0.648644
					0.596992	-1.42744
					0.141517	-1.45215
					-0.106743	0.936513
					-0.11085	-0.933141
					1.83269	-0.165262
					0.176049	-1.61349
					0.392688	-0.23062
					0.0328273	-0.485663
					-0.115006	-1.79733
					-0.571186	-1.44133
					-0.0908542	-1.02626
					0.518432	0.934432
					0.442742	1.50047
					0.419138	-0.836172
					-0.918555	0.924502
					-0.856994	0.334234
					-0.957345	0.6311
					-0.214419	-0.148896
					-0.490283	-1.04281
					-0.0404739	1.04169
					0.0888657	-1.4199
					-1.13431	0.267634
					-0.410263	1.4885
					-0.826277	-1.11865
					-0.0508484	0.900026
					0.724522	-0.0217264
					-0.228971	-1.0578
					1.43919	-1.02707
					0.960176	2.16615
					0.923454	-0.979638
					-0.454066	-0.349344
					-0.891139	0.852467
					0.527163	-1.42901
					0.652347	0.366176
					0.028273	-1.45585
					-0.362212	0.354325
					-1.77924	0.784491
					-1.01441	-0.265431
					-0.589395	-0.146209
					0.699584	-1.05052
					-0.827366	0.0825805
					-1.39542	0.0694012
					-0.625229	0.171943
					1.44442	0.65925
					-0.106344	-1.77251
					-0.950483	-1.66688
					-0.139333	-0.250441
					-1.55198	0.529457
					0.152285	-1.23192
					1.09893	-0.965906
					-0.19164	-0.74794
					0.209047	0.644639
					-0.750617	-0.272858
					0.524648	-1.64186
					-0.228521	-1.6662
					-1.1889	0.927624
					-0.98455	-1.77097
					-0.182189	-2.02869
					1.21052	-1.20251
					-0.687997	0.27653
					0.220333	0.247997
					-1.5209	1.07162
					0.035	-1.75369
					0.108086	-0.45117
					-1.00487	-0.992577
					1.94707	-0.578
					-1.16719	-1.10905
					1.8294	-0.797247
					0.284358	0.0878565
					0.349017	1.3101
					-1.35016	0.689559
					-0.759444	0.0219124
					1.04128	-0.412979
					0.695751	-1.56479
					-0.290742	-1.26011
					-0.482875	-0.266324
					1.16543	-0.490789
					1.42425	-0.521472
					-0.257687	-1.14718
					-0.0764019	-1.73784
					-0.0978423	-1.86034
					0.652374	-1.16039
					-1.41527	-0.88989
					0.523332	-0.0244649
					0.162269	-0.423007
					-1.1891	-0.48778
					-0.817737	-0.152978
					-1.08904	0.918249
					-0.884889	-0.388103
					-0.843407	-0.259683
					-0.836978	-0.593155
					-0.328646	1.1086
					-0.038174	-0.863321
					0.0572843	1.20305
					-0.0597554	-1.85126
					1.40307	-0.388219
					-0.725664	-0.0151277
					-1.26337	0.14645
					-1.07846	0.819753
					-0.0345156	-1.72523
					-0.222523	-0.699417
					-0.0272002	-0.713125
					1.7421	-0.0558159
					2.41051	-0.127913
					-0.418049	-1.80546
					0.688087	-1.43357
					-1.46327	0.85738
					0.00153273	-1.92814
					1.6741	-0.518109
					1.96333	-0.350673
					1.50513	-0.652894
					-0.211724	-1.35673
					1.50728	-0.999192
					-0.103519	-0.212622
					0.361968	-0.97034
					-0.759676	-0.383037
					0.163045	-1.42684
					-0.729024	0.46855
					-0.350485	-1.18989
					-0.597808	-0.619406
					-0.095524	-1.06043
					-0.743889	-1.98464
					-0.957311	0.264838
					-1.51179	0.602425
					-0.0790129	-1.30238
					1.40604	-0.955983
					-0.0656721	1.74446
					0.735594	-1.14197
					1.33014	-0.976272
					-0.906125	-0.0341076
					-0.755134	-1.11156
					0.29756	-1.05012
					1.22925	-0.440196
					-0.218218	-1.82243
					0.280704	0.510794
					0.484855	-0.933966
					-0.216928	-1.44791
					-0.927954	-1.49153
					-0.559798	-0.439525
					0.111881	-1.06704
					-1.40527	0.769585
					0.0873741	-1.75647
					0.444963	-0.0457471
					-0.24827	0.814526
					-0.585617	-1.35424
					-0.543594	-0.325982
					-0.385864	-0.791893
					-0.123854	-0.788783
					-1.12447	-0.297847
					-0.178993	-0.292384
					-0.0332701	-1.48281
					-0.00121097	-1.78996
					0.169787	-0.574946
					-0.143076	-1.97127
					-0.084103	-0.30276
					-0.388031	-0.477652
					0.719133	-0.826184
					-0.576979	-0.701413
					-0.518777	-0.0426232
					0.406287	-0.989378
					2.01554	-0.559157
					-0.827395	0.220602
					0.793568	-1.20671
					1.31509	-0.768502
					0.647685	-0.983036
					-0.265958	-0.251279
					-0.135946	-0.375072
					2.03528	0.286274
					-1.1319	-0.392974
					-0.752093	0.346858
					0.202713	0.553465
					-0.348293	-1.45553
					-0.376921	-1.53156
					-0.0666918	-1.63382
					-0.581934	-0.344807
					0.754207	-0.593394
					0.410518	-1.06525
					1.3848	-0.255957
					-1.12988	-0.036298
					-0.394336	0.0452768
					0.339687	-1.07756
					0.721159	-0.886981
					2.1688	-0.285392
					-0.40616	0.138937
					0.140479	0.42271
					-0.344063	-1.05511
					0.965823	1.94198
					-0.35844	0.756442
					1.72009	-0.571741
					-0.211547	-0.896685
					-0.937779	-1.90075
					0.050357	-0.896431
					1.46357	-1.12137
					0.45507	-1.06617
					-1.25961	0.289736
					-0.658277	-0.0132699
					-0.618981	-0.225864
					-1.25878	0.172942
					1.60026	-0.953391
					-0.378067	-0.440831
					-1.29397	0.62979
					-0.963959	-0.343592
					-1.13299	-0.548091
					-0.806038	0.272072
					-0.239637	-0.938879
					1.46113	-0.537541
					0.0724124	-1.51544
					-0.694573	-0.340897
					-0.295012	-0.485271
					0.481582	0.600444
					2.1839	-0.012807
					1.40348	2.2279
					-0.379442	-0.188433
					-0.547437	-1.42099
					0.0627874	-1.96443
					1.47098	-0.638231
					0.0183386	1.693
					-0.136718	1.15328
					-0.422213	-0.0259298
					1.48626	-1.07463
					0.565768	-1.01773
					-0.504289	0.599116
					-0.687511	-2.05401
					0.239645	1.22659
					1.51322	-0.361327
					0.123079	0.879205
					-1.36619	-0.121033
					0.323047	-1.10917
					-0.194338	-0.922432
					-0.0131105	-1.05223
					-0.324609	0.294686
					-0.32949	0.924146
					-0.798161	-0.0352693
					0.813913	-1.49838
					1.06005	-1.29371
					0.00888096	-1.37837
					-0.0753697	-1.47568
					0.0249727	-1.76896
					-0.919386	-0.157639
					0.00341487	-2.08771
					-0.212155	-1.20298
					1.15636	-0.327406
					-0.67985	-1.02181
					-0.18507	-1.08082
					-0.963737	0.119831
					-1.40788	-0.0833114
					0.796704	-1.14403
					-0.735579	-0.444764
					0.499365	-0.0979667
					-0.00901767	-0.242529
					-0.547133	-0.835968
					-0.0228205	-0.674509
					0.567031	0.134107
					-0.582206	-0.672332
					-0.352134	-0.754174
					-0.164236	-1.49071
					0.0300117	-1.50562
					-0.272587	-0.864822
					-0.676898	-0.472979
					-0.367211	-1.58138
					0.014771	-1.62216
					-0.11276	-1.1335
					0.988054	-0.16867
					-0.61216	-0.328302
					-1.28802	-0.47203
					0.467245	-1.78453
					0.445975	1.28338
					0.0722778	-1.80667
					-0.0998011	-1.40011
					-0.608783	-1.36592
					0.197136	0.932387
					1.06632	-0.0535903
					-1.06273	-0.217351
					-0.565432	-0.747646
					0.345474	0.885187
					-0.205209	-2.0812
					0.0216892	-1.02365
					-0.501182	-0.960691
					-0.415875	-1.40565
					-0.529012	-0.407637
					-0.0131961	-1.81612
					-0.0629436	-1.93596
					-0.41506	-0.12823
					-0.0456081	-1.59238
					-0.177553	-0.748054
					-1.17664	1.09234
					-1.32243	-0.648815
					-0.862142	-0.29801
					0.39776	1.67795
					0.144886	1.25911
					1.74776	-0.306303
					0.49258	0.869693
					1.73908	-0.606995
					-0.600431	-0.0889062
					-1.00648	-0.303757
					-0.170835	-0.395478
					-1.46148	-0.67079
					0.26069	0.862215
					-0.126304	-1.5147
					0.406815	0.579333
					-1.36879	0.387957
					0.788142	-1.06195
					-0.387687	-1.63576
					-0.198939	-1.00048
					-1.27456	-0.450614
					1.52513	-0.698088
					-1.25316	-1.07079
					-0.326997	-0.517142
					-0.086968	-1.6433
					-0.861828	-1.35617
					-1.35231	0.680512
					-0.822917	0.62278
					-0.0375792	-1.45669
					0.318868	-0.678432
					-0.524941	-2.31581
					-0.715084	-0.102911
					-1.15774	0.0535709
					-0.327606	0.865595
					0.0608492	-1.65688
					-0.426163	-0.671851
					-0.497831	-0.654522
					-0.569392	-1.9329
					-0.675842	-1.01054
					0.333497	1.06068
					1.65699	-0.280447
					0.203428	0.769115
					0.136034	-1.99752
					1.43227	-1.07629
					1.01363	-1.6278
					0.824377	-1.74716
					-0.883448	-0.239891
					1.48508	-0.575371
					1.78463	0.795334
					2.22924	-0.962992
					0.406703	0.141195
					0.0148571	-1.3319
					2.27536	-0.280283
					1.66105	-1.21079
					-0.702545	-1.80712
					-1.4274	0.666537
					0.0351995	-0.330129
					0.731146	-0.148333
					-0.125662	-1.6987
					1.52649	-0.167173
					0.194231	-1.9409
					1.11508	-1.3594
					0.945205	-1.26091
					0.625542	0.0624663
					-0.521685	-1.30092
					0.721873	-1.65923
					2.23301	-0.151198
					-0.84165	0.220935
					1.06387	-0.974804
					0.492292	-0.924463
					-0.53407	-1.45589
					-0.486053	0.308194
					-0.24453	-1.64744
					-0.076182	-0.884287
					-0.790304	-1.86078
					0.396224	-1.67403
					-1.30007	-0.579062
					-1.22309	-0.782431
					2.28864	-0.221016
					-0.587169	0.75698
					-1.07121	-1.39966
					0.620501	-1.07658
					1.75044	0.319724
					-0.801919	-0.379497
					0.0339843	-0.0536097
					2.07449	-0.979637
					0.032526	-1.88319
					-1.1756	-1.02165
					-0.782273	-1.17985
					0.649358	0.943939
					0.790488	-0.723168
					0.78659	-0.876281
					-0.337366	-2.08722
					0.0992476	-1.79818
					0.771647	0.0552987
					-1.21082	0.08514
					-0.099003	0.471056
					0.791936	-1.21659
					0.187815	0.243905
					2.14589	-0.316131
					-0.0994641	-1.01216
					1.27102	0.214793
					-0.930553	-0.423418
					1.86108	-0.849642
					-0.941633	-0.550034
					-0.857309	-1.62192
					0.0860926	0.0683257
					-0.945069	-0.73579
					1.49405	-1.30431
					-0.514584	-0.835689
					-0.602507	-1.60054
					-1.06637	-0.703912
					0.549958	0.539503
					0.353466	-2.01379
					-0.518776	-1.85411
					0.287364	-1.95539
					-0.101892	-0.478888
					-1.0971	-0.998666
					0.152792	-0.623063
					0.476893	0.493897
					-0.431408	-0.46878
					-0.363879	-1.46753
					-1.48357	0.423926
					2.10347	-0.775667
					-0.210065	0.0231014
					-0.307667	-1.52754
					1.13006	-0.119525
					0.0299672	-1.11783
					-0.826374	-0.923819
					-0.122007	-2.06562
					0.179105	-0.802432
					-0.144751	-1.16258
					-0.0113199	0.36225

## Sheet: Fig4d
0.41252	0.92808		Column A represents the X coordinates of OFF cells normalized visual space		0.275729	1.91976		Column A represents the F coordinates of ON cells normalized visual space
1.39721	0.951811		Column B represents the Y coordinates of OFF cells normalized visual space		-1.26971	1.91778		Column B represents the G coordinates of ON cells normalized visual space
-0.147623	-0.230269				0.26226	-0.136875
-1.65965	3.88611				0.859436	0.898175
-0.152309	0.557671				0.379782	1.49483
-2.36153	-0.699369				-0.0984464	0.209054
0.747011	0.449665				-0.810592	1.22845
-1.26701	0.508601				-1.76927	0.973862
-0.411189	1.38017				-0.936632	1.63593
-0.35659	0.929521				-1.59262	1.63223
-1.52237	1.09024				0.256261	0.53962
-0.178444	1.30895				-0.601064	1.55887
0.62502	0.877489				0.538438	0.564189
-1.75133	1.17361				1.41127	0.989996
0.489081	1.21097				-0.0774427	1.15144
-1.88722	1.49768				1.16055	0.128572
-0.0034685	0.755455				1.78103	1.14712
-0.205735	0.36737				-0.822884	0.0804386
-0.343914	2.25393				-0.5308	0.754781
-0.688509	0.35352				-0.186467	2.02357
0.868159	0.914345				1.26865	-0.367856
-0.507748	0.999832				0.282769	0.869867
-1.1235	-0.297847				0.986507	1.25277
1.22912	1.01556				0.83361	-0.315663
-0.61106	0.461652				-0.0222559	0.492658
0.189164	1.42824				1.38165	0.131475
-1.22186	0.741795				0.750543	1.19897
0.588693	0.818918				0.28917	-0.310392
-0.177275	1.3434				0.901711	0.0966311
1.19948	0.576179				-0.901486	0.579271
-0.174917	0.860251				1.43538	1.14137
-1.63856	-0.468137				0.631008	0.0780309
-0.48066	1.19788				-0.704528	0.435714
0.045319	0.922922				0.995184	0.829237
-0.00547206	1.64419				-1.38936	1.30021
-0.0980799	0.766682				1.09216	0.861709
-0.296489	1.0524				-0.0883822	1.2944
0.870561	1.26582				1.21896	0.326771
-0.377194	0.620652				-0.190223	2.17807
-0.424275	-0.29203				-0.836848	0.457486
1.78212	-0.504673				0.708023	0.257413
1.9007	-0.983039				1.28353	0.692416
-0.023838	-1.14144				1.34846	0.89835
-0.135455	1.00536				-0.630505	1.11607
-2.28279	1.41117				1.05299	0.327081
-0.545543	0.536638				0.590021	1.59924
-0.839417	0.923225				1.47575	0.7856
-0.574504	0.345158				0.952876	-0.844162
-0.382196	1.48104				1.49871	0.391937
0.0192916	1.00207				0.849212	0.136206
-0.348204	0.966419				1.15602	0.928122
-0.916096	-0.0989384				0.909285	0.661101
-0.176864	0.791881				1.25934	0.301933
0.704327	0.241497				0.662396	0.50513
0.0094812	1.24704				0.770379	-0.419918
0.54452	1.14581				-0.80241	1.7141
-0.13749	0.91626				1.48788	0.252206
0.0148951	0.36909				1.5321	0.495273
1.09729	1.99605				0.652242	-0.277317
0.283033	0.388706				0.745262	0.379923
-0.744152	-1.74837				0.67541	1.73327
0.80392	0.193409				1.26201	1.04078
1.53906	0.531525				-0.272928	1.40241
0.226088	-0.161589				0.802104	-0.109983
-0.293932	-0.611196				-0.578026	1.70295
-0.365222	1.30242				-1.55612	2.88577
-2.42911	1.32892				1.1553	-1.36858
-0.520533	1.23577				-0.617691	0.630885
-0.481666	1.01824				-0.428672	3.68364
0.0320766	0.881557				0.197259	-0.454491
-0.0649449	1.21046				0.0480553	1.14356
-0.509812	0.703444				-1.16938	0.753839
0.0570586	0.847478				0.318553	1.38032
0.293547	1.10171				-0.0160819	-0.712058
0.195376	0.387149				-0.929685	1.5567
0.898309	1.58714				0.396924	-1.11051
-1.81594	-1.71534				0.1368	0.78361
-0.118837	0.965817				-0.974662	1.6993
-2.56596	1.14592				-0.0680268	1.03546
1.39743	-0.662978				-0.590738	0.713521
-0.316364	1.01272				-0.244938	1.7255
-0.374998	0.57906				1.44633	-0.0292619
0.0486966	0.488941				-0.836187	1.30103
-0.147676	0.404524				-0.675367	0.872992
-0.017319	0.490614				0.685311	-0.0729712
0.250453	0.734671				-0.649214	2.61236
-1.6168	0.592153				0.737334	1.31339
1.38115	-0.0483282				1.57805	-0.275048
-1.0455	0.968237				-0.0451306	-0.0301522
-0.333679	1.09574				0.473813	-0.0134905
1.15667	2.33391				0.65143	-1.51818
-1.82864	2.73383				1.6235	-0.593862
1.55708	0.559307				-0.596217	1.77109
-0.24945	0.808994				0.671433	-0.144137
-1.73961	0.870472				0.951938	1.07738
-2.00704	1.59968				1.01622	0.946291
-1.32495	0.295737				0.462397	0.264261
-1.43468	0.760402				1.40283	0.241982
-0.0747834	0.608601				1.79943	0.762145
-0.641937	-0.729379				0.351105	-0.419736
0.0792988	0.752905				-0.438419	0.26429
-1.99697	1.51825				1.2259	-0.564726
2.31376	0.0589248				-0.270786	1.73979
-1.94156	1.85902				-0.15822	1.21916
-1.53915	0.678543				0.568472	0.824427
0.159433	1.49569				0.771306	0.025081
-1.96598	1.32048				0.436512	-0.154337
-1.24503	0.151501				0.247039	0.0257859
-0.279499	0.540766				0.384266	-0.486181
0.125163	0.534834				1.23196	0.296304
0.0544408	0.832758				0.367805	-0.1196
1.23304	1.42126				0.28321	-0.284638
-1.94845	0.272443				-0.121656	1.44765
-2.43762	1.55623				1.51626	-0.202949
-2.50829	0.895825				1.07691	0.350868
-0.115815	0.649307				-0.289348	1.49732
-0.312648	0.655115				0.620393	0.407496
-2.0791	1.35339				-0.155569	-0.0270041
-0.0405518	0.800556				1.40979	1.1402
-0.443344	0.0143603				0.616691	-0.581029
-1.64278	-0.485555				-0.0982006	1.57472
-0.138327	-0.843486				0.0670098	0.405201
-0.102063	0.498462				0.0132119	-0.964118
1.68145	0.235483				0.00248522	1.21998
-1.22418	1.30607				0.0326255	1.22015
-1.84407	1.83358				-0.0287018	1.63039
0.148637	-0.255832				-0.197481	1.96132
-1.23027	-2.56242				0.997683	1.12185
-0.144726	-0.834065				0.288155	0.957052
-1.72257	1.15526				-0.190821	2.00269
-1.53227	-1.03792				-0.367445	1.48959
0.024006	0.988906				1.12266	-0.278766
-0.434122	-0.380204				-0.608649	0.823744
1.17136	-0.445216				1.36138	-1.27904
1.01406	1.68325				1.04177	1.69044
-1.13836	-2.66895				0.301594	0.151038
0.332575	-0.0532782				1.99997	0.631932
0.351489	0.805203				0.173506	-1.65044
-1.41467	-0.389038				1.16987	1.95417
-0.396959	-0.276906				1.24621	-0.351837
-1.86706	0.49043				1.06696	-0.639517
0.560347	0.927527				0.374431	-0.0164766
-0.302057	1.1664				0.573884	-0.110878
-0.419869	1.18211				0.825083	0.774139
-0.412773	-0.40521				1.19478	-0.732462
-0.519954	1.03909				0.293672	0.27686
-0.0582726	0.916851				1.64023	-0.747001
1.49471	0.616828				0.825111	0.439599
-0.377055	0.280486				0.836378	1.39131
0.239196	0.922871				1.22931	0.388782
-1.59681	2.11007				1.21791	-1.35782
1.25861	1.34922				0.933617	-0.437829
1.44715	0.820451				0.873599	0.892831
-0.454297	1.04812				1.71212	-0.612282
-2.56116	-1.01965				0.724775	-1.15583
0.157723	0.60317				0.869128	-0.639984
-0.52873	0.354935				1.99773	-0.636506
-0.990895	0.245917				0.866657	-0.0677457
-1.84933	1.27229				1.56403	-0.855136
-0.693938	0.554449				1.44162	-1.21881
0.915304	1.92607				0.292358	1.35724
-0.215976	0.929949				1.0062	-1.81803
-2.22688	0.610373				-0.104741	1.75439
-0.297699	0.223767				1.4922	-0.985999
-0.35586	-0.379809				0.758155	-0.686947
1.41639	-0.218713				1.16841	0.605125
-1.82736	1.1364				1.66232	-0.670914
-2.25622	1.42567				1.75629	-0.179041
-0.0140178	-0.426717				0.772234	0.300886
-0.765874	0.906548				0.984528	1.99812
-1.81844	1.01158				1.0957	-0.804037
-2.32468	-0.17095				1.48591	0.135713
-1.64812	-0.492963				1.62935	-0.771611
0.263589	0.745265				1.63482	0.170726
0.433095	0.417843				1.15222	-0.369106
-1.99327	0.304674				1.11031	1.52974
-1.81701	0.690745				-0.0852301	1.15881
0.349973	1.3634				1.43779	0.645053
1.34397	0.649873				0.330586	2.9211
-1.68049	0.458859				1.26381	-1.03675
-0.248134	2.08855				1.15636	1.28505
-0.448	0.625091				1.33788	0.0528822
0.657912	0.17236				0.83135	-1.32468
0.613366	0.754683				-0.218548	1.61485
0.871667	1.08193				1.24156	0.665785
0.680628	0.642908				-0.342066	1.72318
-1.90002	0.75285				-0.0755296	-0.194022
-0.476046	-0.63954				0.151165	-1.22888
-0.627897	-0.459152				0.554498	-1.03248
-0.0863392	1.62891				1.41193	1.35392
-0.0936584	0.585022				1.62625	0.997665
-1.50811	-0.660548				-0.405634	1.58596
-0.587612	0.77009				0.116807	0.456444
0.177721	-0.313647				1.41742	2.07264
1.38552	0.0590993				1.68549	0.978555
-2.23415	0.910038				0.00498968	0.664505
-1.1569	1.00966				0.45938	0.149123
-2.0151	-0.658728				1.16492	1.84261
0.187112	-1.73268				-0.551403	1.22484
-1.8093	2.51261				0.723237	-0.252673
-0.0939633	0.71934				1.31026	-1.5474
1.10068	0.41861				1.30573	0.694217
1.05147	-0.0530117				0.37284	0.0695344
0.956094	1.63555				-0.826702	0.954099
-1.50283	-0.17917				-0.596741	1.29581
0.914689	-0.261225				1.20711	-0.138943
-2.04272	-1.62063				1.09977	-0.284327
-0.750405	1.31556				1.42009	-1.10609
-0.745389	-1.52306				0.383985	0.152527
-0.339255	-2.27224				0.958196	1.1451
-0.690117	1.00374				-0.333037	0.562439
-1.55993	0.194867				0.550523	-0.244161
-2.14823	1.24821				0.851576	-0.638549
-0.365091	1.1115				1.42201	1.29949
-1.00444	-2.82419				1.26846	-0.0240875
1.55204	0.640495				0.729253	2.00692
-1.67972	-2.04142				-0.248661	0.834613
-1.52169	-2.2246				1.19871	1.56666
0.23373	0.75063				1.59667	0.245226
0.633002	0.828437				-0.470815	1.51931
-1.72751	0.740364				1.71515	-0.345063
-1.75092	0.33864				0.723663	-1.43633
-2.28886	-1.3353				1.69428	-0.453887
-0.258195	1.06361				-0.158515	0.434688
-0.932746	-0.349702				-0.3684	0.496387
0.0394904	-0.768286				1.17197	-1.44923
0.546564	0.231578				-0.358671	-0.969273
0.866744	1.90768				1.87443	-0.970464
-0.537231	1.1014				-0.0132635	-0.476348
-0.985359	-0.00237138				0.39003	0.787629
-0.174953	0.937518				0.584544	-2.06904
-1.70107	0.220442				-1.26375	0.747416
-1.38702	-2.18325				0.607647	0.423209
-1.35383	-0.547478				0.155232	-0.295362
1.58988	0.309249				-0.406601	0.158509
-0.314036	1.17408				0.142486	1.24543
0.192591	0.914665				1.56368	0.173895
-0.801379	0.703165				0.589503	-1.06587
0.248674	0.668535				0.360052	-0.504977
0.667141	0.333592				0.501113	0.524858
-1.27463	-0.0692324				0.181678	0.07283
1.64503	-0.106047				-0.295588	0.675946
-0.597253	0.853866				1.01193	1.15151
-1.22324	-1.39578				0.622717	1.42056
-1.27619	-2.50918				1.29547	0.659383
-0.362332	0.652058				0.475922	-1.18496
-1.61584	-2.11546				0.698952	-1.31835
-1.63161	0.101559				1.6637	0.206615
0.263682	0.979267				-0.146991	-1.05809
-1.23965	-0.803948				0.577578	-0.853203
-0.17498	0.808714				1.65379	-0.446865
-1.44746	0.748164				1.68832	0.0187629
1.38288	-0.0871618				0.292694	-0.409114
1.03289	-0.107386				0.171273	0.315459
-0.109936	0.598305				0.450916	-0.497338
1.02321	0.162234				1.16711	0.40955
0.883677	0.869883				1.85278	-0.414169
-0.512598	0.51718				1.01712	-0.353873
-0.442965	0.845429				0.708821	-1.53136
-0.870714	0.519866				0.532352	-0.409691
-1.57079	-0.000841363				1.46659	0.933708
-2.07004	0.638855				1.4643	1.05137
1.04822	-1.22796				0.411805	0.0511342
0.339787	0.46943				0.412273	-0.562877
-0.97718	0.973306				0.0637977	1.01751
-0.168885	-0.414193				1.59118	0.596391
-1.85624	-1.29161				0.939547	-0.352396
-0.220228	-0.219902				0.846797	1.30112
-1.93508	0.355228				-0.403899	0.371701
0.695457	1.2677				0.100964	0.0216606
0.0449686	0.543826				0.613478	-0.91407
1.21722	0.312636				1.73439	-0.859582
-1.50588	-0.356589				1.37933	0.0196871
-0.999428	0.249287				1.62966	-0.681078
-1.42723	0.434665				-1.02113	0.831629
1.10471	0.241647				1.15768	-0.83477
1.27708	-0.137377				1.41588	-0.391149
0.0813564	-0.717737				1.05721	0.576358
-2.68082	-0.880938				-0.509744	0.706544
-0.353985	0.845134				0.561763	0.0290238
0.935085	-0.417472				1.2729	-0.384074
-2.03559	-0.339901				1.71496	0.96814
-0.482083	-0.51689				0.361633	0.58852
-1.16414	0.406348				0.578527	0.698188
1.10239	0.405637				0.702494	0.64051
0.99494	-0.415241				-0.487868	1.5158
-1.68846	-0.0186551				0.0995031	0.0846161
-1.56845	0.430411				0.0275009	1.96531
0.157182	-0.0292389				1.76018	-1.3157
-0.966429	-1.87434				0.532251	-0.427766
-0.634229	0.645046				0.583735	0.333236
1.1827	1.04553				0.778262	-0.384503
-0.428455	1.07405				0.969271	-1.50288
1.01588	0.856689				1.36447	-0.619552
-0.288728	0.575646				0.677959	0.239155
-0.609673	0.181268				0.965469	-0.475004
-0.387059	1.1009				0.036834	1.09237
-2.18402	0.630087				-0.149355	1.76833
-0.573183	-1.70678				1.70874	0.0585274
0.347604	0.083768				0.963754	0.584821
0.947157	1.84113				0.489959	0.781432
0.945855	0.375049				0.590104	0.394134
-0.0153543	0.770027				0.551869	0.829389
0.71482	-0.776944				0.728867	0.836286
-0.24789	0.551307				0.770573	0.375362
-0.55462	1.28305				0.675719	-1.10277
-1.09797	0.226734				1.72315	-0.691101
0.216	0.053221				0.559466	0.971409
0.718075	-0.121219				-0.187908	1.89642
-0.551592	0.0202152				0.118425	-0.597418
-1.15439	-2.65037				-0.486477	-0.443593
-0.462074	-0.235032				2.23985	-0.464864
-0.483802	-0.0108658				0.221567	0.00740056
1.602	0.022003				1.95708	-0.0486299
0.898395	0.883557				0.0469254	1.28654
-1.08258	-2.73361				-0.0782586	0.611383
-0.0954658	0.598582				0.589605	0.822483
-1.68388	-2.03659
-0.0545248	1.82943
-0.476231	0.992335
0.645339	-0.0483213
-1.30107	-0.536499
-1.4629	-2.29275
0.580978	0.769686
-1.78419	-0.0672281
1.35421	0.42348
1.5587	0.164728
-1.79402	1.00592
1.36758	0.19524
-0.767454	0.723991
0.17653	2.08643
-1.42262	-0.772952
-1.04792	0.283918
0.327681	-1.57109
-1.78766	-1.13941
-0.585545	-0.0887663
-0.445486	-0.215835
0.529782	-1.24466
1.19582	-0.310962
-0.905917	0.144287
-0.454654	1.18809
1.53703	0.1805
-1.49081	-1.82417
-0.238272	-0.653373
-1.54354	-0.612852
0.684122	1.65844
1.19848	1.38973
1.52013	-0.0918376
-0.597508	-1.17476
0.0186456	-0.547093
-0.407848	-1.34333
-1.39766	0.742115
-1.31088	-1.09266
-0.706396	-2.20028
1.4045	-0.913606
-0.673694	-0.258387
-0.916036	-0.760195
-1.25208	0.902741
-0.411208	-0.6332
-2.44503	2.31892
0.62606	-1.13885
-1.69917	0.745093
0.51664	-0.72157
-1.37525	0.2724
-0.198853	1.03714
-1.73667	-1.97539
-0.341333	-0.856389
-1.48501	1.4027
-0.666214	-0.401498
-1.28175	0.00532019
0.0383559	0.144512
0.710776	-0.479012
0.0896512	0.00741617
0.88431	0.833631
1.55994	-0.106973
1.43532	-0.227408
-1.28216	1.261
-0.0624292	0.489294
1.58142	0.264719
1.48885	0.222723
1.15595	-0.166253
-0.715937	-0.277769
1.05943	-0.75665
-0.785829	0.685316
0.44532	-0.965497
-0.41097	-0.655527
1.72043	0.230887
2.27658	-0.234519
-1.52389	1.00904
-0.882821	0.434531
-0.578203	-1.25227
1.15618	-0.492694
-1.04267	0.428946
0.384199	-0.936797
-1.21616	-0.168465
-0.360972	-0.608442
0.778243	-0.786857
0.255496	-1.46353
-1.6473	-2.079
-0.109213	-1.19145
1.07137	1.0579
0.121126	0.780156
-0.171449	-0.775921
-0.0198167	-0.839516
-1.05675	0.476258
-1.43588	0.706348
1.12964	0.436617
0.691279	-0.716737
0.300572	-1.09275
-0.481343	-0.302002
-1.4021	-1.00822
1.57674	0.0240673
-0.207058	-0.91205
0.341553	0.618436
-1.00873	-0.392483
1.03561	-0.887823
0.190532	-1.50437
1.69684	0.201205
1.57389	0.290067
-0.623367	-2.20864
1.76463	0.0320465
-0.240885	-1.25503
1.26298	-0.248282
1.38249	1.11034
0.996327	-0.654814
-1.41795	-0.432133
1.72268	0.531368
-1.04025	-2.78268
-1.15702	1.00606
1.54991	0.0486777
-0.659906	-2.4583
-0.767973	-0.603494
0.256706	0.569668
-0.055727	1.17648
0.530719	-0.533723
-1.16302	-0.477243
1.56839	-0.247235
1.2613	1.09883
-0.815116	0.139528
-0.836173	-1.17587
-1.41181	0.236144
-1.23146	-0.645149
0.520767	-0.12956
0.0674329	-1.06832
-1.44735	0.546832
-1.72584	-1.06486
1.62748	0.0575914
-1.18704	-0.523372
-1.10155	0.316716
1.01212	0.903369
0.97801	-0.78745
-1.75386	-1.95547
0.201196	-1.38683
1.04294	-0.00541332
-0.937968	-0.698693
-0.16542	0.724594
1.28479	1.184
0.62428	-0.720539
0.275815	-1.52819
-1.03782	0.676834
-1.28135	0.397645
-1.18696	0.744298
-1.58965	-0.381836
0.347956	-1.04979
-0.724219	-3.14902
-1.80017	2.06698
0.715248	-0.752405
1.55858	0.0212424
0.138631	-0.926232
-0.0226962	-0.89409
1.23771	-0.13108
0.927823	0.871425
1.56133	0.191628
-0.656699	-0.723207
1.40214	0.83321
-1.03476	1.3345
-1.13874	0.35208
-0.893376	0.372096
0.749404	0.601149
1.31493	-0.439405
-0.695301	-3.18254
0.590857	0.128278
1.73867	0.355533
-0.27137	-2.63735
-0.831518	0.249291
-0.81121	1.26612
1.12632	0.467105
1.60526	0.0223606
-0.201673	-0.835997
0.0885171	-1.3839
1.75044	0.107838
-1.33998	-1.15607
-1.19614	1.23891
1.32787	0.155991
-0.97122	1.2736
0.853062	-0.857121
1.64068	-0.0754063
-0.460097	0.0507412
-1.18566	-0.396059
1.77068	0.115925
-0.733524	0.817229
0.398781	-0.939942
1.31718	0.437223
0.826611	-1.00077
-0.972925	-2.86072
-1.28868	0.703956
1.71963	0.0370456
-1.40676	0.560384
-1.29694	1.28448
-1.625	-0.457883
-1.47686	0.670501
1.36893	-0.303195
-1.54478	0.300989
-0.159788	-0.54094
1.42839	0.139883
-0.632885	0.0666936
-1.34517	0.427924
-1.24493	-0.144872
-1.24709	-0.694148
1.59879	0.354842
0.175726	0.533089
1.32104	0.306353
0.570836	1.00736
-1.97124	0.858894
1.3099	-0.538738
-0.311873	-0.2769
-1.43523	-0.290969
1.60048	0.583716
-0.268861	1.06901
1.59264	0.193939
1.79814	-0.218858
-1.11241	-0.139832
1.81203	0.0949616
1.71382	-0.0126935
1.52091	0.803571
1.34148	-0.59425
-1.69387	-0.974391
1.14676	1.16371
-0.374234	-2.99817
1.69177	-0.0421823
-0.575845	-0.467708
0.620174	0.0100109
0.254535	-0.995979
1.00538	-0.0691458
-0.605394	-1.15078
1.05726	-0.778791
1.23289	0.748057
1.57819	0.137553
-2.33481	1.66426
0.27814	-1.06533
-0.515786	-0.548341
1.39457	0.744374
0.091702	0.905193
-0.127805	-0.983524
-0.620927	0.0872983
-0.530192	1.13044
-1.26763	1.25698
-0.998009	-0.0438545
0.21267	0.459822
0.0447746	0.708366
-0.64722	0.722891
0.396923	-0.0720799
0.373112	1.4019
-0.216433	0.707667
-0.447318	1.18425
-1.88507	0.525736
-1.35391	-0.0236708
-1.34256	-0.634999
0.860113	1.13403
0.0835822	-0.346229
0.29901	0.114679
-1.40392	-0.534648
-1.52531	-0.324496
-1.57697	1.31793
0.34279	-0.65342
0.234357	-0.687095
0.81483	1.53511
0.425247	0.155574
-0.373982	1.14724
0.373692	-0.118987
0.289054	-0.321424
-1.71472	0.507594
-1.09049	-0.0729466
-1.53928	0.801953
-1.7619	0.257413
1.38272	-0.0056161
-1.82436	0.249386
1.07661	-0.632577
0.466355	-0.849537
0.467052	-0.826665
-0.578342	-0.748399
-0.525594	1.32198
0.110493	0.281874
-1.53505	-1.9667
-0.0337112	-0.200229
-0.397743	1.20376
0.428316	-0.301701
1.52206	0.0473555
-0.395207	-0.335851
-0.765155	-3.10157
-2.62495	-0.904769
-0.465479	1.04012
-0.223369	-0.399514
0.180072	-1.20679
-1.44	1.4006
-0.676769	0.720859
2.20666	-0.0725238
1.61337	-0.603564
-0.355013	1.40987
-1.58693	0.821905
0.0531099	-1.68557
-1.37689	-1.3079
-1.05594	0.702038
0.0348258	0.584163
-0.372699	-0.124001
1.36241	0.0649906
0.438356	0.322071
-1.67786	0.795655
-0.393836	0.118575
1.46648	0.686823
0.6137	-0.530999
-0.388647	-1.41839
-0.35819	0.411288
0.110235	0.640286
-1.62879	-0.782299
0.242727	-1.35631
-1.91898	-0.0853414
0.386901	0.425079
-2.08425	0.470748
-0.707684	-2.15554
-0.289396	-0.565877
-0.179186	-0.32
-0.184674	1.0117
-0.116446	0.958602
0.0296986	-0.0333405
0.205973	0.724441
1.35512	0.662822
0.414176	0.165342
-0.453898	0.948117
-0.180928	0.989936
-0.239885	1.27633
1.09974	-0.395231
-1.77976	0.538109
-1.23638	0.543048
-0.796451	-1.05322
-0.321475	0.38136
-1.37771	-1.57179
-1.17576	0.662449
0.238625	-1.33199
0.486323	0.371512
-0.213946	-0.886927
0.456402	-0.423279
0.141022	0.789757
0.262838	-1.51959
-1.64104	-2.08625
-0.460273	0.433126
0.32424	-1.19474
0.385767	0.283125
-1.1797	0.35777
0.622435	-0.158777
0.276563	-0.673429
-1.77184	-0.487566
0.197917	0.41525
-0.638652	0.859138
1.66867	0.829575
0.322335	0.57512
0.707526	0.476761
-0.190828	-1.22645
0.289985	-0.571108
-1.28836	0.600929
-0.361974	-0.0916473
-1.16592	1.1168
-0.471255	0.0621238
-0.491155	-0.132342
0.0481717	0.761302
-0.458246	0.779014
-0.577486	0.175217
-1.45971	-1.71931
-0.771513	0.439475
0.171629	-0.145855
-0.314815	-0.710718
-0.238671	0.0622509
0.0301786	-1.2765
1.77356	0.067103
0.259712	0.571353
-0.419279	-0.238034
0.0832554	-1.01577
0.123962	0.424277
-0.26621	-0.138048
0.473259	-0.35198
-0.141383	-0.622916
0.292299	-0.272843
-1.08174	0.370135
-0.728757	0.304984
-1.44108	-2.31804
-1.114	-1.6853
0.255078	-0.485908
0.808641	-0.0560467
1.0749	-0.616541
0.458074	0.494583
0.0772169	-1.14831
1.82927	-0.0265779
-1.22809	0.152942
-1.52327	0.99351
-1.99135	-1.68017
0.674356	-0.328303
-1.61686	-0.383375
1.6359	0.0485064
-0.0696804	-0.553323
-1.32046	-2.45786
0.386611	-0.348206
0.310121	-1.16881
-0.204776	-0.491238
0.119085	-1.06463
-0.897971	-1.76824
-1.78587	-0.656232
-0.340348	-0.396938
-0.451165	-0.0264808
-1.63077	-0.257652
-0.875257	0.466078
0.178672	-0.996468
0.160134	-0.676233
-0.211904	-1.23129
-0.327257	-0.745296
-0.579858	0.102912
0.174783	0.208913
-0.120055	-1.17746
0.244494	1.007
0.17434	-0.554448
0.260981	1.77745
0.459864	0.324319
-0.154183	-0.557119
-1.58338	-2.15309
-0.900574	0.184946
-1.34517	-1.08075
-0.819227	-0.0977719
1.44743	0.00328278
-0.893636	0.309918
0.890049	0.178306
0.484661	-0.442481
1.80468	0.235965
0.473054	0.392857
1.75203	-0.0415997
-1.7815	-1.92343
0.558124	-0.392592
-0.0114275	-0.833285
0.554278	0.142028
-0.00882362	-0.390518
-0.0480547	3.42512
-0.166536	0.302575
-0.237661	-1.47145
0.337601	-0.194391
-0.179176	-0.762448
0.98148	-0.183571
-0.870012	0.830467
1.1244	-0.247765
-0.0707488	-1.32805
0.455418	0.152662
-0.037902	1.51905
-2.25308	0.684622
0.278079	-0.771446
0.423293	-0.792298
0.167243	-1.21557
0.118869	0.786469
-0.0638273	-0.648248
1.93748	-0.191597
0.0215501	-1.22489
0.266747	0.0593839
0.116942	-0.0932106
-0.0581523	-1.29596
-0.554445	-1.32968
-0.0430687	-0.702448
0.42165	0.931608
0.597038	0.407324
0.393897	-0.264129
-0.807678	1.31944
-0.801825	0.258009
-0.850938	2.65866
-0.421567	-0.403169
-0.714557	-0.648635
-0.491805	1.38271
-0.0277374	-1.42675
-1.63842	-0.0950209
-0.607148	1.46393
-0.733624	-0.997513
0.0214903	0.736617
0.275134	-0.363592
-0.228424	-0.593268
1.06707	-0.376756
0.721177	1.48643
0.56166	-0.701768
-0.838166	0.172655
-0.739404	1.6834
-0.260982	-0.946591
0.477936	-0.19074
-0.0424554	-0.995952
-0.0632836	-0.951658
-2.15987	0.598766
-0.988322	1.29361
-0.50863	-0.265758
0.593379	-0.386248
-0.520814	1.21388
-1.22391	0.165185
-1.36229	0.56729
1.58629	-0.00801371
0.0502776	-1.13092
-0.598871	-1.59118
-0.0304302	-0.141284
-1.65445	1.04845
0.0336565	-1.56113
1.09574	-0.850332
-0.056279	-0.936096
-0.0500173	0.83352
-0.561009	-0.0935158
0.667333	-1.14148
-0.0205706	-0.692602
-1.71938	0.645867
-0.863435	-1.98113
-0.125742	-1.53444
0.81085	-1.0573
-0.781867	1.32533
0.670102	0.630395
-1.76218	0.674222
0.0745729	-1.34398
-0.16021	-0.551992
-1.12049	-0.711189
1.69617	-0.706952
-1.01253	-0.409488
1.61776	-0.426074
-0.00909424	0.360423
0.659759	0.718834
-1.23541	0.627133
-0.658619	0.310145
0.730836	-0.661319
0.601114	-0.660628
-0.282284	-1.09719
-0.394213	-0.294367
1.22248	-0.228749
1.24966	-0.460363
-0.269028	-0.777079
0.119859	-1.65749
0.0278223	-1.30633
0.396227	-0.8465
-0.877947	-0.60227
0.523991	-0.0230099
0.143818	-0.67983
-1.31175	-0.445267
-0.690051	0.272776
-1.17487	1.06925
-0.574961	-0.14053
-1.25219	0.704065
-0.925927	0.484699
-0.385171	1.06364
-0.223134	-0.846515
0.0170147	1.12949
0.0109671	-1.49468
1.01032	-0.550418
-0.798693	0.658721
-1.17254	0.0235478
-1.19065	1.0608
0.181105	-1.47396
-0.11183	-0.831845
-0.0180285	-0.804554
1.79052	0.414427
1.95423	0.0153727
-0.408446	-1.5994
0.548632	-1.24366
-1.57524	0.866763
-0.0650468	-1.73584
1.41104	-0.31204
1.45503	-0.485363
1.11131	-0.866736
-0.178802	-1.01023
1.02973	-0.723789
-0.16152	-0.337431
0.155393	-1.25377
-0.277925	-0.161171
-0.0174309	-1.51326
-1.16132	0.878944
-0.21254	-1.23759
-0.210747	-0.975384
0.378123	-1.08549
-0.673133	-1.95047
-1.1482	0.671578
-1.88282	0.645157
0.0595321	-1.16005
1.2185	-0.580247
-0.0588159	1.5703
0.392749	-0.528489
1.05327	-0.879026
-0.581947	0.19138
-0.665319	-0.536456
0.296494	-0.953427
1.25337	-0.737668
-0.135365	-1.16069
0.205105	0.309278
0.670254	-0.704794
-0.154804	-1.0252
-1.12098	-2.09977
-0.427478	-0.480947
0.168514	-0.989244
-1.51405	1.05307
0.117302	-1.25782
0.332814	0.166278
-0.186155	-0.560517
-0.798926	-1.3401
-0.487919	-0.241386
-0.3594	-1.30488
-0.0967895	-0.963338
-1.22768	0.23131
-0.472037	0.120738
-0.0489792	-1.24355
0.238872	-1.4549
0.031974	-0.928083
-0.14213	-1.68122
-0.127276	-0.373808
-0.222547	-0.821416
0.82496	-0.804739
-0.291258	-0.755199
-0.672406	-0.076446
0.325758	-0.765157
1.62702	-0.629083
-0.744017	0.266806
0.111548	-0.406253
1.02451	-0.535466
0.528759	-0.828687
-0.32845	-0.680783
-0.186484	-1.01379
1.61825	0.108015
-1.97894	-1.69456
-0.75359	0.829377
0.520896	0.494145
-0.28966	-1.13508
-0.410124	-0.805562
0.180518	-1.31673
-0.591693	0.045537
0.933242	-0.101125
0.297389	-1.02854
0.828976	-0.307214
-0.837384	-0.821906
-0.898014	0.141291
0.358107	-1.0368
0.736564	-0.68231
1.65991	0.0911087
-0.704181	-0.0717162
-0.0888681	0.275668
-0.258887	-0.886116
1.19205	0.523144
-0.149731	-0.610886
1.50293	-0.233895
0.0514041	-0.857368
-1.0589	-2.76106
-0.151518	-0.926738
1.00046	-0.638423
0.171152	-0.670172
-1.20606	0.842685
-0.729772	-0.348732
-0.382855	-0.0621515
-1.49239	-1.36805
0.630624	-0.189322
-0.330282	-0.727018
-1.05255	0.428182
-0.824659	1.23907
-1.47005	-0.870108
-0.766498	-0.0985165
-0.233915	-1.28061
1.06047	-1.50364
-0.0122523	-0.998916
-0.562144	-0.253017
-0.117011	-1.23707
0.681547	1.14246
1.57587	-0.020991
1.23853	0.983663
-0.499085	-1.35824
-1.06716	-1.24831
-0.996044	-2.83392
1.14393	-0.296751
0.144324	1.02539
-0.153778	-0.228562
-0.906268	-0.364562
1.07506	-0.279765
0.535402	-0.812221
-0.402663	-0.655531
-0.516574	-1.37348
0.361976	0.69046
1.09453	-0.460511
-0.170267	1.31419
-1.74986	-1.9601
0.0583596	-0.271828
-0.301136	-0.88538
-0.0590457	-0.97183
-0.0172526	-0.80998
-0.384803	1.61229
-0.351511	-0.0818129
0.136986	-0.749096
0.46924	-0.962546
0.0383369	-1.15048
-0.147463	-1.06764
0.130454	-1.73344
-0.143062	-0.0164142
-0.109308	-1.27096
-0.108419	-1.05482
0.874707	-0.439612
-1.20194	0.179791
-0.209806	-1.13639
-0.652632	0.142092
-1.5036	-2.24557
0.328085	-0.707452
-0.426808	-0.380397
0.087788	0.25031
0.209569	-0.731793
-0.0733624	-0.75223
-0.0510934	-0.865812
0.281615	0.508323
-0.356224	0.065515
-0.216704	-0.779705
-0.212383	-0.885081
-0.0592612	-0.918492
-0.21688	-0.831957
-0.395059	-0.363831
-0.942262	-1.45281
0.0641133	-1.35319
-0.109852	-0.811642
0.496239	-0.288937
-0.60685	0.187246
-0.900494	-1.34963
0.0489325	-1.39545
0.327819	0.810358
-0.0383254	-1.14197
-0.148693	-0.721798
-0.474794	-0.972238
-0.258044	0.250915
0.658259	-0.540504
-0.430303	-0.336882
0.0356894	-0.239653
-0.13808	-0.0137112
-0.134963	-1.48624
-0.214534	-0.674021
-0.0393015	-0.797861
-0.368196	-1.60881
-0.392344	-0.236389
-0.10342	-1.27046
-0.105673	-1.2455
-0.540142	-0.735355
-0.00621945	-1.08291
-0.117897	-0.804475
-1.53917	1.38002
-1.34248	-0.913783
-0.701479	-0.34811
0.149212	1.01895
-0.354531	0.589888
2.27787	-0.89175
0.0958423	0.0761864
1.5199	-0.743807
-0.747043	0.0574837
0.333478	-0.264652
0.19626	0.69608
-1.87043	-0.33673
-0.31673	0.962512
0.37008	-0.670923
1.20554	1.19902
-1.15796	0.92097
0.847437	-1.42741
-0.412957	-1.96135
-0.0800836	-0.965465
-1.78625	-0.0376156
1.47835	-0.256199
-2.07216	-1.5865
-0.285886	-0.217985
0.398258	-1.01505
-1.8711	-1.81957
-0.921588	1.2229
-0.727514	-0.155736
0.0738193	-0.370795
0.821358	-1.86831
0.839663	-0.974758
-0.328619	-0.39012
-1.40576	-0.346913
-0.0154993	1.56793
0.448483	-1.4547
-0.171276	-0.323186
0.238241	-0.153341
-0.190136	-1.7847
-0.991955	-0.766561
-0.0102136	1.11228
1.56226	0.0190592
0.2727	0.618082
0.661259	-1.97849
1.29889	-0.900515
0.830748	-0.424316
0.990501	-0.460924
-0.274099	0.743973
1.07195	0.125182
1.85125	-0.318105
2.02256	-0.616175
0.380719	0.0207791
0.729388	-0.822478
1.92338	0.370478
1.3004	-0.611071
-0.3684	-1.47072
-1.06185	0.00546947
0.529576	-0.379918
1.00933	-0.0765766
-0.309787	-1.04006
1.57244	0.234046
0.376632	-2.02515
1.01962	-0.981601
0.782216	-0.558693
0.609669	0.645485
-1.29493	-2.48746
0.825127	-1.37005
1.98106	-0.133651
-0.0390545	-0.127018
0.752887	-0.515148
0.541697	-0.903697
-0.413506	-1.75066
-0.213915	0.328322
0.220806	-1.17716
0.193882	-0.482229
-1.13407	-1.5037
0.528523	-1.55837
-1.47583	-0.308544
-1.36646	-0.0613928
1.81208	0.0765762
-0.245279	1.79962
-0.303533	-2.13403
0.666783	-0.219301
1.60719	0.282201
-1.51621	-0.984343
0.259553	0.413167
1.59779	-1.37336
0.247621	-1.6231
-1.33272	-1.1045
-0.302817	-2.74766
0.536414	1.06324
0.805569	-0.120546
0.994658	-0.466377
-0.910524	-2.93306
0.464133	-1.50405
0.770464	0.0705917
-1.44554	0.376531
0.495974	-0.0977784
0.546689	-0.209483
0.581547	-0.282587
1.83844	-0.13314
0.244651	-0.505002
0.916886	-0.0401171
-0.71146	0.961643
1.4775	-0.245658
-2.24591	-1.21771
-0.811179	-2.59055
0.430683	0.505039
-1.43077	-0.358475
1.55651	-1.37478
0.115292	-0.0471457
-0.907648	-1.91215
-1.27343	-0.212376
0.549505	0.575617
0.73598	-1.44204
-1.02751	-2.79745
0.316294	-1.03567
0.29374	-0.647507
-1.54112	0.371838
0.546937	-0.460727
0.567236	0.356132
-0.0750149	-0.0846292
-0.157428	-1.53482
-1.42092	1.29802
1.30062	-0.39062
0.049893	-0.362632
-0.140804	-1.26542
0.907801	-0.0726441
0.104214	-0.464498
-1.31661	-0.966562
0.121906	-2.23502
0.255607	-0.633279
0.0295409	-0.924421
0.66379	0.310979

## Sheet: Fig4e
-0.0857436	0.275729		Column A represents the first cortical canonical coordinate
-1.59603	-1.26971		Column B represents the first visual canonical coordiante
0.231843	0.26226
0.365053	0.859436
-0.600097	0.379782
-0.423892	-0.0984464
-0.95895	-0.810592
-1.66924	-1.76927
-1.01456	-0.936632
-1.75629	-1.59262
0.305762	0.256261
-0.85661	-0.601064
0.157802	0.538438
0.549186	1.41127
-0.330856	-0.0774427
0.145964	1.16055
1.31088	1.78103
-1.40416	-0.822884
-1.55003	-0.5308
-0.189488	-0.186467
2.02653	1.26865
-0.383367	0.282769
-0.172118	0.986507
1.05856	0.83361
0.501126	-0.0222559
1.02648	1.38165
0.500024	0.750543
-0.461261	0.28917
0.305737	0.901711
-0.731506	-0.901486
1.30887	1.43538
-0.0195199	0.631008
-0.944925	-0.704528
-0.0872297	0.995184
-1.71001	-1.38936
0.888933	1.09216
-0.384531	-0.0883822
1.57397	1.21896
-0.014369	-0.190223
-0.788403	-0.836848
0.601115	0.708023
1.35592	1.28353
1.86363	1.34846
-0.583074	-0.630505
1.10816	1.05299
0.203407	0.590021
1.42662	1.47575
1.33389	0.952876
1.42117	1.49871
-0.0908081	0.849212
1.48619	1.15602
1.02611	0.909285
1.32061	1.25934
0.291458	0.662396
0.705328	0.770379
-1.07259	-0.80241
1.42558	1.48788
1.69152	1.5321
0.472969	0.652242
0.455951	0.745262
0.769637	0.67541
1.32596	1.26201
-0.0558997	-0.272928
1.64295	0.802104
-0.426523	-0.578026
-0.932624	-1.55612
0.932991	1.1553
-0.736046	-0.617691
0.0624798	-0.428672
0.622739	0.197259
0.911946	0.0480553
-1.37905	-1.16938
-1.04535	0.318553
-0.365152	-0.0160819
-1.01785	-0.929685
-0.0979079	0.396924
-0.124424	0.1368
-0.963997	-0.974662
-0.492618	-0.0680268
-1.5217	-0.590738
-0.138498	-0.244938
1.02935	1.44633
-1.24735	-0.836187
-0.892163	-0.675367
0.954853	0.685311
-1.27661	-0.649214
0.266244	0.737334
1.78457	1.57805
0.556731	-0.0451306
0.234893	0.473813
-0.133686	0.65143
1.55266	1.6235
-0.787434	-0.596217
0.359455	0.671433
1.21107	0.951938
1.39373	1.01622
0.409752	0.462397
1.76602	1.40283
1.36903	1.79943
0.338584	0.351105
-0.548537	-0.438419
2.09754	1.2259
-0.283392	-0.270786
-0.346357	-0.15822
0.413753	0.568472
1.16264	0.771306
-0.224739	0.436512
-0.0851075	0.247039
-0.860564	0.384266
1.78037	1.23196
-0.156738	0.367805
0.288688	0.28321
-0.228471	-0.121656
1.64403	1.51626
1.11724	1.07691
-0.632587	-0.289348
0.38118	0.620393
-0.391508	-0.155569
1.43439	1.40979
0.861116	0.616691
-0.14238	-0.0982006
-0.149153	0.0670098
-0.184153	0.0132119
0.897664	0.00248522
-0.0272549	0.0326255
-0.16817	-0.0287018
0.0448648	-0.197481
1.25026	0.997683
1.00061	0.288155
0.0108008	-0.190821
-0.345667	-0.367445
1.71886	1.12266
-0.833787	-0.608649
1.00671	1.36138
0.642092	1.04177
-0.681387	0.301594
1.54202	1.99997
0.283481	0.173506
1.06109	1.16987
1.58502	1.24621
0.109386	1.06696
0.323438	0.374431
0.225551	0.573884
0.703127	0.825083
-0.0474751	1.19478
0.309887	0.293672
0.582734	1.64023
0.458948	0.825111
0.345179	0.836378
0.519474	1.22931
0.263439	1.21791
0.493143	0.933617
0.613376	0.873599
1.63521	1.71212
0.418249	0.724775
0.50314	0.869128
2.42285	1.99773
0.900563	0.866657
1.71605	1.56403
-0.540327	1.44162
0.0509863	0.292358
0.492255	1.0062
-0.561357	-0.104741
1.1046	1.4922
0.322272	0.758155
1.62446	1.16841
1.72048	1.66232
1.16861	1.75629
1.0931	0.772234
0.805438	0.984528
0.191893	1.0957
1.44638	1.48591
1.30028	1.62935
2.03211	1.63482
1.07531	1.15222
1.08158	1.11031
-0.400075	-0.0852301
1.55943	1.43779
0.356536	0.330586
0.689046	1.26381
1.20967	1.15636
1.46296	1.33788
0.262403	0.83135
-0.449131	-0.218548
1.51459	1.24156
-0.199437	-0.342066
-0.882406	-0.0755296
-1.08035	0.151165
0.0431095	0.554498
1.17949	1.41193
1.88448	1.62625
-0.42326	-0.405634
0.0158205	0.116807
1.36457	1.41742
1.58693	1.68549
0.547939	0.00498968
0.370544	0.45938
1.11968	1.16492
0.14804	-0.551403
0.558547	0.723237
1.69084	1.31026
1.60512	1.30573
0.32485	0.37284
-0.786812	-0.826702
-0.294024	-0.596741
1.24476	1.20711
1.22571	1.09977
1.16682	1.42009
0.382828	0.383985
1.22941	0.958196
0.0150178	-0.333037
0.420862	0.550523
0.550944	0.851576
1.56451	1.42201
1.77284	1.26846
1.28897	0.729253
-0.156652	-0.248661
0.967755	1.19871
1.74006	1.59667
-0.576938	-0.470815
1.96983	1.71515
0.185511	0.723663
1.92777	1.69428
-0.0956862	-0.158515
-0.667388	-0.3684
0.00107224	1.17197
-0.515393	-0.358671
0.789372	1.87443
0.74072	-0.0132635
-0.145854	0.39003
-0.24488	0.584544
-1.09331	-1.26375
1.64994	0.607647
0.0343065	0.155232
-0.741046	-0.406601
0.103571	0.142486
1.8821	1.56368
0.375318	0.589503
0.399783	0.360052
0.184937	0.501113
0.849096	0.181678
0.144433	-0.295588
1.29549	1.01193
1.20192	0.622717
1.59003	1.29547
0.20195	0.475922
0.0939234	0.698952
1.63788	1.6637
0.188726	-0.146991
0.887594	0.577578
1.68193	1.65379
1.82823	1.68832
0.430993	0.292694
-0.270287	0.171273
0.564902	0.450916
2.153	1.16711
1.52206	1.85278
1.1294	1.01712
0.359462	0.708821
0.425806	0.532352
1.33042	1.46659
1.23446	1.4643
0.46292	0.411805
0.447987	0.412273
0.0848578	0.0637977
1.63606	1.59118
1.14773	0.939547
1.1877	0.846797
-0.969148	-0.403899
1.06673	0.100964
0.432806	0.613478
0.854028	1.73439
0.353507	1.37933
1.54949	1.62966
-0.897107	-1.02113
1.86537	1.15768
1.10121	1.41588
0.76585	1.05721
-0.888092	-0.509744
0.532781	0.561763
1.24114	1.2729
1.74435	1.71496
0.251665	0.361633
-0.655339	0.578527
-0.735634	0.702494
-0.139933	-0.487868
0.484059	0.0995031
0.2892	0.0275009
0.75285	1.76018
1.41173	0.532251
0.331974	0.583735
0.59857	0.778262
0.407124	0.969271
1.65912	1.36447
1.09571	0.677959
1.16746	0.965469
-0.184183	0.036834
0.0750589	-0.149355
2.06163	1.70874
1.02713	0.963754
0.243131	0.489959
-0.878521	0.590104
0.611518	0.551869
0.431225	0.728867
0.519998	0.770573
0.992692	0.675719
1.60624	1.72315
0.688144	0.559466
-0.653019	-0.187908
0.0295555	0.118425
-0.689857	-0.486477
2.38473	2.23985
-0.177515	0.221567
2.15571	1.95708
-0.121647	0.0469254
0.0117967	-0.0782586
0.233094	0.589605

## Sheet: Fig4f
0.384351	0.41252		Column A represents the second cortical canonical coordinate
1.8577	1.39721		Column B represents the second visual canonical coordinate
-1.16521	-0.147623
-1.05851	-1.65965
-0.210302	-0.152309
-2.35531	-2.36153
-0.26589	0.747011
-0.904497	-1.26701
-0.144699	-0.411189
-0.649608	-0.35659
-1.47486	-1.52237
-0.499476	-0.178444
0.0462664	0.62502
-1.7343	-1.75133
0.465588	0.489081
-1.60013	-1.88722
-0.0488616	-0.0034685
-0.0707949	-0.205735
-0.948388	-0.343914
-0.638577	-0.688509
0.544884	0.868159
-0.766875	-0.507748
-0.850999	-1.1235
1.87439	1.22912
-0.763235	-0.61106
0.175851	0.189164
-1.47005	-1.22186
0.618218	0.588693
0.129547	-0.177275
1.53569	1.19948
-0.103902	-0.174917
-1.64846	-1.63856
-0.4196	-0.48066
-0.0542401	0.045319
0.184854	-0.00547206
0.316146	-0.0980799
-0.948971	-0.296489
0.82945	0.870561
-0.0420581	-0.377194
-0.474806	-0.424275
1.11545	1.78212
1.26519	1.9007
-0.728734	-0.023838
-0.386475	-0.135455
-2.05041	-2.28279
-0.8046	-0.545543
-1.08323	-0.839417
-0.218356	-0.574504
-0.309932	-0.382196
-0.319099	0.0192916
-0.153435	-0.348204
-1.09679	-0.916096
-0.516972	-0.176864
0.73394	0.704327
-0.184947	0.0094812
0.412351	0.54452
0.0032673	-0.13749
0.423901	0.0148951
0.931934	1.09729
0.150938	0.283033
-0.887518	-0.744152
0.935496	0.80392
1.80186	1.53906
0.223538	0.226088
-0.540736	-0.293932
-0.685641	-0.365222
-1.74775	-2.42911
-0.721176	-0.520533
-0.549414	-0.481666
-0.0255426	0.0320766
0.124281	-0.0649449
-0.688617	-0.509812
0.0234703	0.0570586
0.326009	0.293547
-0.00398023	0.195376
0.832011	0.898309
-1.0838	-1.81594
-0.498589	-0.118837
-2.25231	-2.56596
1.27846	1.39743
-0.532806	-0.316364
-0.79536	-0.374998
0.307487	0.0486966
-0.25303	-0.147676
-0.182804	-0.017319
0.184898	0.250453
-1.39328	-1.6168
1.15624	1.38115
-0.991302	-1.0455
-0.594127	-0.333679
1.43282	1.15667
-1.55901	-1.82864
1.98793	1.55708
-0.562838	-0.24945
-1.35494	-1.73961
-2.07314	-2.00704
-1.34893	-1.32495
-1.33215	-1.43468
-0.122593	-0.0747834
-0.997187	-0.641937
-0.12711	0.0792988
-1.86978	-1.99697
1.76894	2.31376
-1.83781	-1.94156
-1.42085	-1.53915
0.184198	0.159433
-1.51311	-1.96598
-1.27422	-1.24503
-0.724464	-0.279499
0.299956	0.125163
-0.35195	0.0544408
1.2094	1.23304
-1.85497	-1.94845
-2.02196	-2.43762
-1.82739	-2.50829
-0.217111	-0.115815
-0.48225	-0.312648
-1.85247	-2.0791
-0.349977	-0.0405518
-0.822385	-0.443344
-1.72629	-1.64278
-0.368486	-0.138327
-0.181491	-0.102063
1.84536	1.68145
-1.3326	-1.22418
-1.84632	-1.84407
0.27809	0.148637
-0.855896	-1.23027
-0.183996	-0.144726
-1.62308	-1.72257
-1.6795	-1.53227
0.120143	0.024006
-0.753506	-0.434122
1.07474	1.17136
0.736056	1.01406
-0.966017	-1.13836
0.443174	0.332575
0.375625	0.351489
-1.1515	-1.41467
-0.620908	-0.396959
-1.27894	-1.86706
0.633527	0.560347
0.0521208	-0.302057
-0.71887	-0.419869
-0.689196	-0.412773
-0.881594	-0.519954
-0.169187	-0.0582726
1.93479	1.49471
-0.97616	-0.377055
0.246419	0.239196
-1.137	-1.59681
1.13651	1.25861
1.25541	1.44715
-1.02915	-0.454297
-2.22808	-2.56116
-0.196414	0.157723
-0.818737	-0.52873
-1.0684	-0.990895
-1.67171	-1.84933
-0.765166	-0.693938
0.980722	0.915304
-0.163041	-0.215976
-2.12944	-2.22688
-0.445792	-0.297699
-0.42556	-0.35586
1.16359	1.41639
-1.46955	-1.82736
-2.22245	-2.25622
0.0242283	-0.0140178
-0.880328	-0.765874
-1.53826	-1.81844
-2.30236	-2.32468
-1.62679	-1.64812
0.438002	0.263589
0.365285	0.433095
-1.80173	-1.99327
-1.67234	-1.81701
-0.111351	0.349973
1.92328	1.34397
-0.838789	-1.68049
0.058623	-0.248134
0.37445	-0.448
0.838418	0.657912
0.108693	0.613366
1.93338	0.871667
0.609625	0.680628
-1.59204	-1.90002
-1.11713	-0.476046
-0.425914	-0.627897
0.234785	-0.0863392
0.0121578	-0.0936584
-1.41814	-1.50811
-0.620393	-0.587612
0.290119	0.177721
2.02726	1.38552
-1.97514	-2.23415
-0.403092	-1.1569
-1.33525	-2.0151
-0.312044	0.187112
-1.50469	-1.8093
0.0564024	-0.0939633
1.22309	1.10068
1.24495	1.05147
1.30492	0.956094
-1.15212	-1.50283
1.19575	0.914689
-1.14758	-2.04272
-0.0917635	-0.750405
-0.898318	-0.745389
0.0705919	-0.339255
-0.988054	-0.690117
-1.27464	-1.55993
-2.01899	-2.14823
-1.04959	-0.365091
-0.689408	-1.00444
2.14416	1.55204
-1.1853	-1.67972
-0.680636	-1.52169
0.37151	0.23373
0.534761	0.633002
-1.62914	-1.72751
-1.42161	-1.75092
-0.796422	-2.28886
0.0575587	-0.258195
-0.878048	-0.932746
0.179899	0.0394904
0.53089	0.546564
1.0193	0.866744
-0.331972	-0.537231
-0.749945	-0.985359
0.18784	-0.174953
-1.36527	-1.70107
-0.92841	-1.38702
-1.11042	-1.35383
1.97463	1.58988
-0.00565268	-0.314036
0.222148	0.192591
-0.702449	-0.801379
0.441405	0.248674
0.699813	0.667141
-1.11844	-1.27463
1.49774	1.64503
-0.832595	-0.597253
-0.636674	-1.22324
-1.09749	-1.27619
-0.265937	-0.362332
-1.12208	-1.61584
-1.29354	-1.63161
0.453405	0.263682
-1.34329	-1.23965
-0.162899	-0.17498
-1.21936	-1.44746
1.90293	1.38288
1.17645	1.03289
-0.195448	-0.109936
1.37779	1.02321
0.880666	0.883677
-0.660561	-0.512598
-0.0955556	-0.442965
-0.705839	-0.870714
-1.48423	-1.57079
-1.40715	-2.07004
1.37475	1.04822
0.542133	0.339787
-1.22274	-0.97718
-0.230529	-0.168885
-1.38111	-1.85624
-0.366796	-0.220228
-1.22185	-1.93508
0.710301	0.695457
-0.216716	0.0449686
1.81977	1.21722
-1.09272	-1.50588
-0.800568	-0.999428
-1.2061	-1.42723
1.59519	1.10471
1.49627	1.27708
0.12313	0.0813564
-1.30667	-2.68082
0.0069173	-0.353985
1.10889	0.935085
-1.42093	-2.03559
-0.431537	-0.482083
-1.09314	-1.16414
1.2881	1.10239
1.32721	0.99494
-1.28238	-1.68846
-1.37292	-1.56845
-0.101408	0.157182
-0.555125	-0.966429
-1.08138	-0.634229
1.60578	1.1827
-0.0421908	-0.428455
1.25536	1.01588
-0.218643	-0.288728
-0.832284	-0.609673
-0.355036	-0.387059
-1.86241	-2.18402
-0.495552	-0.573183
0.194155	0.347604
0.585163	0.947157
1.47795	0.945855
-0.046768	-0.0153543
0.763804	0.71482
-0.37164	-0.24789
-0.248362	-0.55462
-1.00149	-1.09797
-0.0567237	0.216
1.0273	0.718075
-0.608331	-0.551592
-0.837499	-1.15439
-0.499129	-0.462074
-0.584475	-0.483802
1.78459	1.602
1.06445	0.898395
-0.881053	-1.08258
-0.277002	-0.0954658
-1.25788	-1.68388
0.10525	-0.0545248
-0.456815	-0.476231
0.990156	0.645339
-1.4822	-1.30107
-0.850407	-1.4629
0.898528	0.580978
-1.71964	-1.78419
1.87143	1.35421
1.95274	1.5587
-1.52485	-1.79402
2.00974	1.36758
-0.484558	-0.767454
0.140065	0.17653
-1.07233	-1.42262
-1.04728	-1.04792
-0.242797	0.327681
-1.5641	-1.78766
-1.01664	-0.585545
-1.27023	-0.445486
0.215739	0.529782
0.919781	1.19582
-0.98413	-0.905917
-0.246199	-0.454654
1.29892	1.53703
-1.10966	-1.49081
-0.364191	-0.238272
-1.60814	-1.54354
0.48922	0.684122
1.22276	1.19848
1.54401	1.52013
-0.615348	-0.597508
0.460381	0.0186456
-0.614543	-0.407848
-1.30825	-1.39766
-1.40154	-1.31088
-1.04364	-0.706396
0.654746	1.4045
-1.4524	-0.673694
-0.100448	-0.916036
-1.19134	-1.25208
-0.417057	-0.411208
-1.68795	-2.44503
0.373759	0.62606
-1.61934	-1.69917
0.383324	0.51664
-1.23575	-1.37525
-0.40468	-0.198853
-1.09462	-1.73667
-0.427593	-0.341333
-1.40032	-1.48501
-0.901677	-0.666214
-1.21108	-1.28175
0.120406	0.0383559
0.491476	0.710776
0.436486	0.0896512
0.702017	0.88431
1.27243	1.55994
1.31881	1.43532
-1.53947	-1.28216
0.446562	-0.0624292
1.89981	1.58142
1.34632	1.48885
0.404848	1.15595
-0.80807	-0.715937
1.28902	1.05943
-0.858145	-0.785829
0.0696809	0.44532
-1.17454	-0.41097
2.21359	1.72043
2.28139	2.27658
-1.61096	-1.52389
-0.621064	-0.882821
-0.840949	-0.578203
0.821853	1.15618
-1.06981	-1.04267
-0.119887	0.384199
-1.28795	-1.21616
-0.436098	-0.360972
0.81561	0.778243
-0.393902	0.255496
-1.51176	-1.6473
-0.416972	-0.109213
0.776215	1.07137
0.0460573	0.121126
-0.353388	-0.171449
-0.162805	-0.0198167
-1.07284	-1.05675
-1.20612	-1.43588
0.680913	1.12964
0.582847	0.691279
0.141986	0.300572
-0.893685	-0.481343
-1.3147	-1.4021
2.10207	1.57674
-0.517957	-0.207058
-0.130621	0.341553
-1.2745	-1.00873
0.681254	1.03561
0.0155904	0.190532
1.42265	1.69684
1.98577	1.57389
-0.898022	-0.623367
2.02673	1.76463
-0.332105	-0.240885
0.912908	1.26298
1.03663	1.38249
0.912222	0.996327
-1.34662	-1.41795
1.66779	1.72268
-1.31273	-1.04025
-0.909154	-1.15702
1.98388	1.54991
-0.658733	-0.659906
-1.06766	-0.767973
0.13202	0.256706
-0.272596	-0.055727
0.560124	0.530719
-1.19845	-1.16302
1.57309	1.56839
1.05314	1.2613
-1.01317	-0.815116
-0.865783	-0.836173
-1.59232	-1.41181
-1.16461	-1.23146
0.430159	0.520767
-0.269971	0.0674329
-1.47084	-1.44735
-1.65539	-1.72584
1.75181	1.62748
-1.35375	-1.18704
-1.14885	-1.10155
0.607561	1.01212
0.767213	0.97801
-1.89026	-1.75386
-0.162457	0.201196
0.704777	1.04294
-1.30202	-0.937968
-0.00445667	-0.16542
1.59272	1.28479
0.646621	0.62428
-0.187339	0.275815
-0.980625	-1.03782
-1.45614	-1.28135
-1.34513	-1.18696
-1.54365	-1.58965
-0.0472107	0.347956
-0.569251	-0.724219
-1.85341	-1.80017
0.548725	0.715248
1.70531	1.55858
0.211455	0.138631
-0.166859	-0.0226962
1.55684	1.23771
0.183913	0.927823
1.75189	1.56133
-0.586316	-0.656699
1.32448	1.40214
-0.792582	-1.03476
-1.24805	-1.13874
-0.631149	-0.893376
0.297802	0.749404
1.31375	1.31493
-0.733181	-0.695301
0.436781	0.590857
1.83938	1.73867
-0.880423	-0.27137
-0.415429	-0.831518
-1.04196	-0.81121
0.869177	1.12632
1.35786	1.60526
-0.383995	-0.201673
-0.202588	0.0885171
2.26042	1.75044
-1.10363	-1.33998
-1.16776	-1.19614
1.65923	1.32787
-1.13593	-0.97122
0.681877	0.853062
2.0236	1.64068
-0.902373	-0.460097
-1.26296	-1.18566
2.20466	1.77068
-0.793714	-0.733524
0.108456	0.398781
1.13871	1.31718
0.632835	0.826611
-1.31047	-0.972925
-1.53838	-1.28868
2.1694	1.71963
-1.6414	-1.40676
-1.15656	-1.29694
-1.56127	-1.625
-1.22031	-1.47686
1.54917	1.36893
-1.70173	-1.54478
-0.340489	-0.159788
1.37283	1.42839
-0.828368	-0.632885
-1.32192	-1.34517
-1.2035	-1.24493
-1.40867	-1.24709
1.88559	1.59879
0.0876462	0.175726
1.13629	1.32104
0.353619	0.570836
-1.88598	-1.97124
0.842465	1.3099
-0.350848	-0.311873
-1.31854	-1.43523
1.60128	1.60048
-0.446308	-0.268861
1.95385	1.59264
1.56701	1.79814
-1.02872	-1.11241
2.27272	1.81203
1.86761	1.71382
1.25122	1.52091
1.1823	1.34148
-1.46594	-1.69387
0.840704	1.14676
-0.781516	-0.374234
1.64665	1.69177
-0.333623	-0.575845
0.623617	0.620174
-0.0773706	0.254535
0.60034	1.00538
-0.734771	-0.605394
0.798294	1.05726
0.751732	1.23289
1.58643	1.57819
-2.14213	-2.33481
-0.0672	0.27814
-0.563335	-0.515786
1.52264	1.39457
-0.32381	0.091702
-0.203424	-0.127805
-0.662067	-0.620927
-0.967682	-0.530192
-1.12209	-1.26763
-0.987482	-0.998009
-0.822481	0.21267
0.111527	0.0447746
-0.426716	-0.64722
0.658683	0.396923
0.36863	0.373112
0.228681	-0.216433
-0.879445	-0.447318
-1.47957	-1.88507
-0.956143	-1.35391
-1.21445	-1.34256
0.673153	0.860113
-0.281703	0.0835822
0.581365	0.29901
-1.34922	-1.40392
-1.025	-1.52531
-0.936133	-1.57697
0.452481	0.34279
0.118763	0.234357
0.915775	0.81483
0.595299	0.425247
-0.367357	-0.373982
0.0303034	0.373692
0.67274	0.289054
-1.55091	-1.71472
-0.9652	-1.09049
-1.51989	-1.53928
-1.57079	-1.7619
1.71385	1.38272
-1.83391	-1.82436
0.714327	1.07661
0.603899	0.466355
0.977812	0.467052
-0.626486	-0.578342
-0.942928	-0.525594
0.419009	0.110493
-0.781295	-1.53505
-0.270545	-0.0337112
-0.19056	-0.397743
0.569059	0.428316
1.9454	1.52206
-1.12182	-0.395207
-0.91503	-0.765155
-1.57617	-2.62495
-0.77325	-0.465479
-0.0983911	-0.223369
0.092556	0.180072
-1.34463	-1.44
-0.443765	-0.676769
2.33986	2.20666
1.30505	1.61337
-0.466612	-0.355013
-1.26235	-1.58693
0.0621284	0.0531099
-1.05676	-1.37689
-1.12434	-1.05594
0.045144	0.0348258
-0.485579	-0.372699
1.67275	1.36241
0.175576	0.438356
-1.44442	-1.67786
-0.5031	-0.393836
1.77403	1.46648
0.999685	0.6137
-0.50987	-0.388647
-0.806032	-0.35819
0.022372	0.110235
-1.17327	-1.62879
-0.482148	0.242727
-1.25184	-1.91898
0.569743	0.386901
-1.57325	-2.08425
-0.584079	-0.707684
-0.519915	-0.289396
-0.263362	-0.179186
-1.08557	-0.184674
-0.353968	-0.116446
-0.0163432	0.0296986
-0.0694434	0.205973
1.46418	1.35512
0.355704	0.414176
-0.808672	-0.453898
-0.594323	-0.180928
-0.0235938	-0.239885
1.47927	1.09974
-2.0161	-1.77976
-1.26252	-1.23638
-0.572619	-0.796451
-0.361024	-0.321475
-0.873121	-1.37771
-1.17756	-1.17576
-0.0459701	0.238625
0.230472	0.486323
-0.354463	-0.213946
0.871764	0.456402
0.0525252	0.141022
0.197861	0.262838
-0.949838	-1.64104
-0.599291	-0.460273
0.45405	0.32424
0.462214	0.385767
-1.0043	-1.1797
0.644811	0.622435
0.353037	0.276563
-1.48132	-1.77184
0.482632	0.197917
-0.738072	-0.638652
2.00241	1.66867
0.306848	0.322335
1.0505	0.707526
0.0832131	-0.190828
0.801079	0.289985
-1.16504	-1.28836
-0.686675	-0.361974
-1.20485	-1.16592
-0.61501	-0.471255
-0.271755	-0.491155
-0.308682	0.0481717
-0.825053	-0.458246
-0.814479	-0.577486
-1.28947	-1.45971
-0.462967	-0.771513
0.482989	0.171629
-0.450637	-0.314815
-0.222337	-0.238671
-0.195257	0.0301786
2.05793	1.77356
0.121179	0.259712
-0.784636	-0.419279
-0.0857776	0.0832554
0.48669	0.123962
-0.384185	-0.26621
0.819421	0.473259
-0.218926	-0.141383
0.646374	0.292299
-1.01362	-1.08174
-0.737011	-0.728757
-0.995053	-1.44108
-1.17552	-1.114
0.243939	0.255078
1.37349	0.808641
1.45831	1.0749
0.798671	0.458074
-0.158113	0.0772169
2.258	1.82927
-1.25525	-1.22809
-1.58673	-1.52327
-1.19545	-1.99135
0.665639	0.674356
-1.41835	-1.61686
1.65072	1.6359
-0.227433	-0.0696804
-0.775946	-1.32046
0.798943	0.386611
0.541451	0.310121
-0.393852	-0.204776
-0.175055	0.119085
-0.748634	-0.897971
-1.20673	-1.78587
-0.403018	-0.340348
-0.505882	-0.451165
-1.53542	-1.63077
-0.975998	-0.875257
-0.0884521	0.178672
0.464894	0.160134
-0.347901	-0.211904
-0.580936	-0.327257
-0.648368	-0.579858
0.49735	0.174783
0.00164799	-0.120055
0.138498	0.244494
0.099392	0.17434
0.023174	0.260981
0.18489	0.459864
-0.179327	-0.154183
-0.895237	-1.58338
-0.932159	-0.900574
-1.15432	-1.34517
-0.932856	-0.819227
1.34403	1.44743
-0.889255	-0.893636
1.25773	0.890049
0.763391	0.484661
1.74923	1.80468
0.828534	0.473054
1.90096	1.75203
-1.29441	-1.7815
0.937317	0.558124
-0.275377	-0.0114275
0.965785	0.554278
-0.23843	-0.00882362
0.0149306	-0.0480547
-0.411721	-0.166536
-0.445037	-0.237661
0.44916	0.337601
-0.300322	-0.179176
1.40032	0.98148
-1.10339	-0.870012
1.37949	1.1244
-0.165416	-0.0707488
0.705306	0.455418
-0.104935	-0.037902
-1.83065	-2.25308
0.0599005	0.278079
0.596992	0.423293
0.141517	0.167243
-0.106743	0.118869
-0.11085	-0.0638273
1.83269	1.93748
0.176049	0.0215501
0.392688	0.266747
0.0328273	0.116942
-0.115006	-0.0581523
-0.571186	-0.554445
-0.0908542	-0.0430687
0.518432	0.42165
0.442742	0.597038
0.419138	0.393897
-0.918555	-0.807678
-0.856994	-0.801825
-0.957345	-0.850938
-0.214419	-0.421567
-0.490283	-0.714557
-0.0404739	-0.491805
0.0888657	-0.0277374
-1.13431	-1.63842
-0.410263	-0.607148
-0.826277	-0.733624
-0.0508484	0.0214903
0.724522	0.275134
-0.228971	-0.228424
1.43919	1.06707
0.960176	0.721177
0.923454	0.56166
-0.454066	-0.838166
-0.891139	-0.739404
0.527163	-0.260982
0.652347	0.477936
0.028273	-0.0424554
-0.362212	-0.0632836
-1.77924	-2.15987
-1.01441	-0.988322
-0.589395	-0.50863
0.699584	0.593379
-0.827366	-0.520814
-1.39542	-1.22391
-0.625229	-1.36229
1.44442	1.58629
-0.106344	0.0502776
-0.950483	-0.598871
-0.139333	-0.0304302
-1.55198	-1.65445
0.152285	0.0336565
1.09893	1.09574
-0.19164	-0.056279
0.209047	-0.0500173
-0.750617	-0.561009
0.524648	0.667333
-0.228521	-0.0205706
-1.1889	-1.71938
-0.98455	-0.863435
-0.182189	-0.125742
1.21052	0.81085
-0.687997	-0.781867
0.220333	0.670102
-1.5209	-1.76218
0.035	0.0745729
0.108086	-0.16021
-1.00487	-1.12049
1.94707	1.69617
-1.16719	-1.01253
1.8294	1.61776
0.284358	-0.00909424
0.349017	0.659759
-1.35016	-1.23541
-0.759444	-0.658619
1.04128	0.730836
0.695751	0.601114
-0.290742	-0.282284
-0.482875	-0.394213
1.16543	1.22248
1.42425	1.24966
-0.257687	-0.269028
-0.0764019	0.119859
-0.0978423	0.0278223
0.652374	0.396227
-1.41527	-0.877947
0.523332	0.523991
0.162269	0.143818
-1.1891	-1.31175
-0.817737	-0.690051
-1.08904	-1.17487
-0.884889	-0.574961
-0.843407	-1.25219
-0.836978	-0.925927
-0.328646	-0.385171
-0.038174	-0.223134
0.0572843	0.0170147
-0.0597554	0.0109671
1.40307	1.01032
-0.725664	-0.798693
-1.26337	-1.17254
-1.07846	-1.19065
-0.0345156	0.181105
-0.222523	-0.11183
-0.0272002	-0.0180285
1.7421	1.79052
2.41051	1.95423
-0.418049	-0.408446
0.688087	0.548632
-1.46327	-1.57524
0.00153273	-0.0650468
1.6741	1.41104
1.96333	1.45503
1.50513	1.11131
-0.211724	-0.178802
1.50728	1.02973
-0.103519	-0.16152
0.361968	0.155393
-0.759676	-0.277925
0.163045	-0.0174309
-0.729024	-1.16132
-0.350485	-0.21254
-0.597808	-0.210747
-0.095524	0.378123
-0.743889	-0.673133
-0.957311	-1.1482
-1.51179	-1.88282
-0.0790129	0.0595321
1.40604	1.2185
-0.0656721	-0.0588159
0.735594	0.392749
1.33014	1.05327
-0.906125	-0.581947
-0.755134	-0.665319
0.29756	0.296494
1.22925	1.25337
-0.218218	-0.135365
0.280704	0.205105
0.484855	0.670254
-0.216928	-0.154804
-0.927954	-1.12098
-0.559798	-0.427478
0.111881	0.168514
-1.40527	-1.51405
0.0873741	0.117302
0.444963	0.332814
-0.24827	-0.186155
-0.585617	-0.798926
-0.543594	-0.487919
-0.385864	-0.3594
-0.123854	-0.0967895
-1.12447	-1.22768
-0.178993	-0.472037
-0.0332701	-0.0489792
-0.00121097	0.238872
0.169787	0.031974
-0.143076	-0.14213
-0.084103	-0.127276
-0.388031	-0.222547
0.719133	0.82496
-0.576979	-0.291258
-0.518777	-0.672406
0.406287	0.325758
2.01554	1.62702
-0.827395	-0.744017
0.793568	0.111548
1.31509	1.02451
0.647685	0.528759
-0.265958	-0.32845
-0.135946	-0.186484
2.03528	1.61825
-1.1319	-1.97894
-0.752093	-0.75359
0.202713	0.520896
-0.348293	-0.28966
-0.376921	-0.410124
-0.0666918	0.180518
-0.581934	-0.591693
0.754207	0.933242
0.410518	0.297389
1.3848	0.828976
-1.12988	-0.837384
-0.394336	-0.898014
0.339687	0.358107
0.721159	0.736564
2.1688	1.65991
-0.40616	-0.704181
0.140479	-0.0888681
-0.344063	-0.258887
0.965823	1.19205
-0.35844	-0.149731
1.72009	1.50293
-0.211547	0.0514041
-0.937779	-1.0589
0.050357	-0.151518
1.46357	1.00046
0.45507	0.171152
-1.25961	-1.20606
-0.658277	-0.729772
-0.618981	-0.382855
-1.25878	-1.49239
1.60026	0.630624
-0.378067	-0.330282
-1.29397	-1.05255
-0.963959	-0.824659
-1.13299	-1.47005
-0.806038	-0.766498
-0.239637	-0.233915
1.46113	1.06047
0.0724124	-0.0122523
-0.694573	-0.562144
-0.295012	-0.117011
0.481582	0.681547
2.1839	1.57587
1.40348	1.23853
-0.379442	-0.499085
-0.547437	-1.06716
0.0627874	-0.996044
1.47098	1.14393
0.0183386	0.144324
-0.136718	-0.153778
-0.422213	-0.906268
1.48626	1.07506
0.565768	0.535402
-0.504289	-0.402663
-0.687511	-0.516574
0.239645	0.361976
1.51322	1.09453
0.123079	-0.170267
-1.36619	-1.74986
0.323047	0.0583596
-0.194338	-0.301136
-0.0131105	-0.0590457
-0.324609	-0.0172526
-0.32949	-0.384803
-0.798161	-0.351511
0.813913	0.136986
1.06005	0.46924
0.00888096	0.0383369
-0.0753697	-0.147463
0.0249727	0.130454
-0.919386	-0.143062
0.00341487	-0.109308
-0.212155	-0.108419
1.15636	0.874707
-0.67985	-1.20194
-0.18507	-0.209806
-0.963737	-0.652632
-1.40788	-1.5036
0.796704	0.328085
-0.735579	-0.426808
0.499365	0.087788
-0.00901767	0.209569
-0.547133	-0.0733624
-0.0228205	-0.0510934
0.567031	0.281615
-0.582206	-0.356224
-0.352134	-0.216704
-0.164236	-0.212383
0.0300117	-0.0592612
-0.272587	-0.21688
-0.676898	-0.395059
-0.367211	-0.942262
0.014771	0.0641133
-0.11276	-0.109852
0.988054	0.496239
-0.61216	-0.60685
-1.28802	-0.900494
0.467245	0.0489325
0.445975	0.327819
0.0722778	-0.0383254
-0.0998011	-0.148693
-0.608783	-0.474794
0.197136	-0.258044
1.06632	0.658259
-1.06273	-0.430303
-0.565432	0.0356894
0.345474	-0.13808
-0.205209	-0.134963
0.0216892	-0.214534
-0.501182	-0.0393015
-0.415875	-0.368196
-0.529012	-0.392344
-0.0131961	-0.10342
-0.0629436	-0.105673
-0.41506	-0.540142
-0.0456081	-0.00621945
-0.177553	-0.117897
-1.17664	-1.53917
-1.32243	-1.34248
-0.862142	-0.701479
0.39776	0.149212
0.144886	-0.354531
1.74776	2.27787
0.49258	0.0958423
1.73908	1.5199
-0.600431	-0.747043
-1.00648	0.333478
-0.170835	0.19626
-1.46148	-1.87043
0.26069	-0.31673
-0.126304	0.37008
0.406815	1.20554
-1.36879	-1.15796
0.788142	0.847437
-0.387687	-0.412957
-0.198939	-0.0800836
-1.27456	-1.78625
1.52513	1.47835
-1.25316	-2.07216
-0.326997	-0.285886
-0.086968	0.398258
-0.861828	-1.8711
-1.35231	-0.921588
-0.822917	-0.727514
-0.0375792	0.0738193
0.318868	0.821358
-0.524941	0.839663
-0.715084	-0.328619
-1.15774	-1.40576
-0.327606	-0.0154993
0.0608492	0.448483
-0.426163	-0.171276
-0.497831	0.238241
-0.569392	-0.190136
-0.675842	-0.991955
0.333497	-0.0102136
1.65699	1.56226
0.203428	0.2727
0.136034	0.661259
1.43227	1.29889
1.01363	0.830748
0.824377	0.990501
-0.883448	-0.274099
1.48508	1.07195
1.78463	1.85125
2.22924	2.02256
0.406703	0.380719
0.0148571	0.729388
2.27536	1.92338
1.66105	1.3004
-0.702545	-0.3684
-1.4274	-1.06185
0.0351995	0.529576
0.731146	1.00933
-0.125662	-0.309787
1.52649	1.57244
0.194231	0.376632
1.11508	1.01962
0.945205	0.782216
0.625542	0.609669
-0.521685	-1.29493
0.721873	0.825127
2.23301	1.98106
-0.84165	-0.0390545
1.06387	0.752887
0.492292	0.541697
-0.53407	-0.413506
-0.486053	-0.213915
-0.24453	0.220806
-0.076182	0.193882
-0.790304	-1.13407
0.396224	0.528523
-1.30007	-1.47583
-1.22309	-1.36646
2.28864	1.81208
-0.587169	-0.245279
-1.07121	-0.303533
0.620501	0.666783
1.75044	1.60719
-0.801919	-1.51621
0.0339843	0.259553
2.07449	1.59779
0.032526	0.247621
-1.1756	-1.33272
-0.782273	-0.302817
0.649358	0.536414
0.790488	0.805569
0.78659	0.994658
-0.337366	-0.910524
0.0992476	0.464133
0.771647	0.770464
-1.21082	-1.44554
-0.099003	0.495974
0.791936	0.546689
0.187815	0.581547
2.14589	1.83844
-0.0994641	0.244651
1.27102	0.916886
-0.930553	-0.71146
1.86108	1.4775
-0.941633	-2.24591
-0.857309	-0.811179
0.0860926	0.430683
-0.945069	-1.43077
1.49405	1.55651
-0.514584	0.115292
-0.602507	-0.907648
-1.06637	-1.27343
0.549958	0.549505
0.353466	0.73598
-0.518776	-1.02751
0.287364	0.316294
-0.101892	0.29374
-1.0971	-1.54112
0.152792	0.546937
0.476893	0.567236
-0.431408	-0.0750149
-0.363879	-0.157428
-1.48357	-1.42092
2.10347	1.30062
-0.210065	0.049893
-0.307667	-0.140804
1.13006	0.907801
0.0299672	0.104214
-0.826374	-1.31661
-0.122007	0.121906
0.179105	0.255607
-0.144751	0.0295409
-0.0113199	0.66379

## Sheet: Fig6c
0.865125		Correlation coefficient between individual RFs and average ON-OFF RF
0.257
-0.326866
0.301035
0.798913
0.407326
-0.366565
0.20855
-0.00103833
0.683093
-0.395832
0.0775083
-0.159302
-0.136135
-0.401196
0.746275
0.647945
0.727785
0.64767
0.187285
-0.263958
0.648936
0.221953
0.791686
0.538539
0.612965
0.309621
0.73979
-0.215547
0.363228
0.393581
0.356054
0.627886
0.319125
0.257
0.485147
0.58149
0.623556
-0.0866636
0.126797
0.22296
0.372118
0.426284
0.56793
0.568244
0.331069
-0.33136
0.381917
-0.0272874
0.365787
0.317907
0.50505
0.286313
0.358598
0.270927
-0.0106646
0.0411722
0.349915
0.590115
0.652143
0.0475341
0.412967
0.391969
-0.221501
0.170136
-0.0633369
0.275654
0.0853514
-0.0754765
0.690325
-0.722162
0.551893
0.359264
-0.0628629
-0.327129
0.27665
0.562354
-0.629267
-0.0726781
0.639843
-0.081027
0.0705445
-0.616417
-0.118194
-0.0996218
-0.296628
0.263452
0.676936
0.04715
-0.0432628
-0.461948
-0.00626573
-0.205924
-0.427056
-0.507251
0.351115
0.147637
-0.629709
0.385778
0.356827
0.801878
0.549859
-0.189895
0.256654
-0.358565
0.440319
-0.139841
-0.0755757
0.718959
0.0507323
-0.212909
-0.0197815
0.367507
-0.0910336
0.0404836
0.472523
0.265453
0.705445
0.0240899
-0.0436261
0.254521
0.17989
0.730044
0.176568
0.584372
-0.144086
0.514035
0.312664
0.477614
-0.115127
-0.635344
0.153759
-0.181962
-0.130203
0.250085
0.880317
-0.162614
0.461431
0.701939
0.223239
0.204681
0.6276
0.226349
0.309515
0.495728
0.354119
-0.00308343
0.52658
-0.467845
-0.12494
0.712862
0.716707
-0.0203983
0.437349
0.562564
-0.0904842
-0.114086
0.522476
0.028966
-0.0330221
0.784764
0.80436
0.236264
0.577847
0.420975
0.219826
0.385887
-0.190358
0.161466
-0.147578
0.45121
0.363049
0.393107
0.0293276
0.375706
-0.12731
0.563077
0.381003
0.769565
0.10176
0.654222
0.587697
-0.000440649
0.287066
0.654843
0.209451
0.474891
0.0837442
0.639113
0.567194
-0.205322
-0.176168
0.126219
0.377224
0.514846
0.715172
-0.216075
-0.0678379
-0.021893
0.640033
0.813027
0.636242
0.11796
-0.0350255
0.454702
0.440952
0.820693
0.611149
0.029619
0.111551
0.624216
0.477735
0.154117
-0.192011
-0.00337136
0.219068
0.373466
0.218596
0.130298
0.179192
0.575254
0.570973
0.646646
0.0243821
0.610473
-0.0343679
0.243605
0.628354
0.190019
0.46116
0.111261
0.177808
0.614699
0.364381
0.521959
0.173578
-0.0940443
0.653312
0.635033
-0.0335357
0.0240187
0.144439
0.610226
-0.168931
-0.363316
-0.13447
-0.108652
0.542705
0.441741
-0.0297006
0.0757759
-0.231563
-0.234441
-0.264068
-0.389108
-0.568343
-0.617491
0.369709
0.496473
-0.661602
-0.134688
0.283191
0.537443
0.0724731
0.689647
0.153806
0.721549
-0.0409157
-0.00560449
-0.184642
-0.478454
-0.609028
0.483197
0.25633
0.213999
0.183435
0.054029
0.0614279
0.421492
0.0905548
0.519777
-0.12646
-0.0253224
0.00100739
0.312119
-0.297685
-0.344718
0.375466
0.247051
0.35469
0.341575
0.131528
0.436233
0.490919
-0.0618363
0.30899
0.0515481
-0.0624786
0.456705
0.0641317
-0.195597
0.52934
0.364236
0.07515
0.0175225
0.584869
-0.0724701

## Sheet: Fig6e
0.241086	0.50952	0.739404		Column A represents 25th percentile of the correlation coefficient for different values of the neighborhood size k ranging from 1 to 15 (row numbers)
0.510779	0.721681	0.853247		Column B represents 50th percentile of the correlation coefficient for different values of the neighborhood size k ranging from 1 to 15 (row numbers)
0.654816	0.80553	0.908759		Column C represents 75th percentile of the correlation coefficient for different values of the neighborhood size k ranging from 1 to 15 (row numbers)
0.742428	0.864189	0.927438
0.806208	0.902686	0.948633
0.833603	0.923756	0.964176
0.861762	0.940065	0.971944
0.897405	0.949847	0.975809
0.907915	0.958022	0.980346
0.925434	0.966325	0.983903
0.932781	0.972063	0.986705
0.946675	0.976412	0.989625
0.954024	0.97894	0.990584
0.961923	0.981971	0.991886
0.966728	0.984584	0.992772

## Sheet: Fig6g
0.862099		Correlation coefficients if Fig 6g
0.830148
0.344308
0.874851
0.703387
0.838433
0.937159
0.975253
0.814237
0.915983
0.952967
0.974109
0.820266
0.718373
0.503276
0.924307
0.910001
0.842682
0.965886
0.98644
0.95638
0.848094
0.897555
0.928955
0.923944
0.762099
0.861404
0.896932
0.551616
0.864586
0.681739
0.900777
0.914684
0.922115
0.921584
0.905582
0.933859
0.906442
0.970754
0.317832
0.460805
0.724892
0.887509
0.760894
0.749685
0.902686
0.931296
0.818709
0.976043
0.768317
0.975806
0.889914
0.588795
0.926055
0.835852
0.70507
0.954178
0.449355
0.976355
0.945905
0.977172
0.975951
0.888625
0.915665
0.699515
0.940346
0.899425
0.853645
0.997144
0.912345
0.924138
0.939719
0.894994
0.964547
0.794785
0.91187
0.951512
0.513603
0.526682
0.964354
0.915048
0.613782
0.915451
0.971053
0.603226
0.795865
0.870494
0.903351
0.969893
0.611172
0.942716
0.776646
0.983652
0.970308
0.954065
0.914097
0.644978
0.604679
0.901897
0.973783
0.940981
0.949385
0.957343
0.861972
0.871628
0.865428
0.766758
0.85063
0.901248
0.956769
0.976658
0.852581
0.982578
0.339043
0.944374
0.947137
0.742829
0.98454
0.199459
0.844509
0.785803
0.918781
0.954155
0.975487
0.857724
0.587432
0.963135
0.874628
0.892541
0.959532
0.84919
0.978105
0.972803
0.840112
0.944858
0.881624
0.849202
0.949579
0.97158
0.780221
0.855293
0.927536
0.901223
0.983228
0.91472
0.943731
0.949132
0.941356
0.919746
0.921028
0.941529
0.838997
0.806395
0.904348
0.944335
0.908534
0.779512
0.825848
0.913667
0.638933
0.960924
0.889707
0.881613
0.972488
0.911332
0.863253
0.803987
0.711861
0.991172
0.834862
0.985386
0.906412
0.974109
0.84876
0.935626
0.831344
0.945193
0.54621
0.914368
0.888544
0.804075
0.838271
0.936384
0.890365
0.982571
0.911148
0.806605
0.940545
0.946491
0.921879
0.820811
0.969802
0.589151
0.681875
0.944697
0.84027
0.950278
0.912273
0.979753
0.889104
0.907252
0.537279
0.793249
0.973972
0.806146
0.907268
0.835331
0.996457
0.902848
0.967301
0.986392
0.930597
0.976357
0.910253
0.920023
0.968139
0.916841
0.812158
0.940622
0.352799
0.472611
0.795524
0.922626
0.91789
0.969534
0.968384
0.936587
0.971758
0.847454
0.982332
0.97338
0.445782
0.959835
0.961242
0.956429
0.969943
0.975088
0.965102
0.657851
0.31424
0.696943
0.847714
0.822185
0.869976
0.966378
0.986387
0.718893
0.882112
0.791248
0.818664
0.84883
0.609619
0.867014
0.936833
0.748369
0.605453
0.888287
0.841626
0.909029
0.818944
0.333803
0.765136
0.961099
0.845969
0.810661
0.725526
0.899182
0.446883
0.621082
0.972395
0.740224
0.786141
0.204588
0.943979
0.926321
0.871918
0.341204
0.92108
0.863965
0.970643
0.689907
0.958548
0.923161
0.95882
0.843526
0.974614
0.758138
0.736717
0.573261
0.687345
0.910619
0.334986
0.549374
0.972286
0.970561
0.928279
0.962907
0.74596
0.782243
0.932385
0.925073
0.703927
0.79944
0.760232
0.934694
0.976194
0.533904

[truncated: 2 more sheets: Fig6h, Fig6i]
